# Supplementary material for: Elucidating the potential carcinogenic molecular mechanisms of parabens in head and neck squamous cell carcinoma through network toxicology and molecular docking
Source: PLoS One. 2026 Mar 23;21(3):e0333867. doi: 10.1371/journal.pone.0333867 (PMC13008085; doi:10.1371/journal.pone.0333867)
Supplement: S2 Table — (XLSX) [file pone.0333867.s009.xlsx]

## Sheet: Sheet1
Table S2 The results for Venn-diagram
Parabens-related targets	HNSCC-related targets	TCGA-differential expressed genes	Parabens-related targets|HNSCC-related targets	Parabens-related targets|TCGA-differential expressed genes	HNSCC-related targets|TCGA-differential expressed genes	Parabens-related targets|HNSCC-related targets|TCGA-differential expressed genes
ABAT	CCND1	COLGALT1	ABCB11	ATAD5	CDK6	ALDH1A1
ACR	CASP8	GPRIN1	ABCG2	CA3	ABCC1	APP
ADCYAP1R1	ABCB1	MRGBP	ACE	CA6	TNFRSF10B	AURKA
ADORA1	CTNNB1	MFAP2	ACE2	CES1	IL1A	BMP1
ADRA1A	PTEN	CFAP251	ACHE	FAP	CDKN2A	CA2
ADRA2A	ABCC2	HOMER3	ADORA2A	HKDC1	NDRG1	CA9
ADRA2B	SOD2	SLC52A2	ADORA2B	JAK3	HOXD11	CBX1
ADRA2C	IGF1	WDR53	ADORA3	LPAR2	HOXD10	CCNA1
ADRB3	WEE1	AUNIP	ADRA1D	LPAR3	BIRC5	CCNA2
AGTR2	NAMPT	SLC26A6	ADRB1	MB	DDIT3	CCNB1
ALOX15	ATP7B	TPBG	ADRB2	PARP10	H2AX	CCNB2
ALPG	CLDN1	NRM	AGER	PDE7A	BAX	CCNE1
AMPD3	IL1RAP	TTYH3	AHR	RORC	TYMP	CDC25A
ANPEP	NSDHL	ZNF707	AKR1B1	S1PR5	BAK1	CDC25B
APOBEC3A	MIR222	TMEM132A	AKR1B10	SAE1	MKI67	CDC25C
ATXN2	IRS1	HSD17B6	AKR1C1	SLC6A2	BRCA1	CDC7
BACE1	VAMP7	CBX3	AKR1C3	TNNC1	IL1B	CDK1
CA1	HOXA5	AATF	AKR1C4		E2F1	CDK2
CA5A	YAP1	PLOD1	AKT1		MICB	CDK4
CA5B	ING1	WDR54	ALDH2		FBXO5	CDK5R1
CA7	KISS1	SLC66A1	ALDH5A1		COL1A2	CHEK1
CACNA1D	IFNL3	CDH24	ALK		CXCL8	CTSK
CALCR	CDKN1A	CCM2	ALOX5		MAD2L1	CTSL
CALM1	BCL2L1	AP5Z1	ALOX5AP		CSF2	CXCL12
CAPN1	BCL2	TEDC2	ALPL		TOP2A	DBF4
CCKAR	MYC	KIF18B	AOC3		MMP7	ECE1
CCNB3	CDH1	NCLN	APAF1		ABCC5	EGFR
CCR4	CASP9	LPCAT1	AR		DUSP1	EPHX2
CD22	RB1	GNA12	ASAH1		GPT	F2R
CD45	HNRNPA2B1	P3H1	ATF1		COL1A1	FADS1
CDK9	TFAP2A	MMP11	AVPR1A		TNFAIP3	FEN1
CELA1	FASLG	MSANTD3	BAZ2B		TGFB1	FOS
CETP	BIRC2	PLOD3	BCHE		RRM2	GMNN
CHRM1	CYCS	VAV2	BDKRB2		BID	HIF1A
CHRM2	VIM	FBXL6	BRAF		BUB1B	IDO1
CHRM4	NFKBIA	C16orf74	CA12		CXCL10	KAT2A
CHRM5	BAD	KIF22	CA13		BBC3	KAT2B
CHRNA3	KRAS	TONSL	CA14		MELK	KDM1A
CHRNB4	MCL1	DCAF15	CA4		CENPF	KIF11
CHRND	ATF3	GNB5	CACNA1C		CAV1	KYNU
CNR2	GADD45A	PRIM2	CAPN2		TRAF1	LOXL2
CPA1	NQO1	ARHGEF1	CAPNS1		TNFRSF25	MAOB
CPB1	IL6	OCIAD2	CASP1		PTTG1	MAPT
CSNK1D	HSPA5	SAMD1	CASP3		NASP	MET
CSNK1G2	BCL2L11	PCGF1	CASP7		TUBB	MGLL
CTBP2	CASP2	NUTF2	CBS		TK1	MMP1
CTRB1	RELA	SLC38A7	CCNE2		UBE2C	MMP13
CTRC	HBB	CENPO	CCNT1		ISG15	MMP2
CYP11B1	NR1I2	GDI1	CCR2		STMN1	MMP3
CYP11B2	FAS	CYBC1	CCR3		ID3	MMP9
CYP2A6	RPS6KB1	C11orf24	CCR5		RAD51	NOX4
CYSLTR1	FABP4	AGRN	CDK5		BCL2A1	NR4A1
DAO	EEF1A1	AIM2	CES2		SFRP1	ODC1
DBH	PRC1	KIAA0930	CHRM3		FN1	PARP14
DCTPP1	XRCC1	PSMD2	CHRNA5		TNFSF10	PCNA
DHODH	MAP1LC3B	CYRIB	CLK1		NME1	PDGFRB
DNTT	RPS6	P3H4	CNR1		KPNA2	PDK4
DPP7	NPM1	CHTF18	COMT		KIF2C	PLA2G2A
DRD1	JUN	NUP85	CPA3		SKP2	PLAU
DRD2	CYP1B1	TMEM138	CREB1		KIF23	PLEC
DRD3	GSR	HOXD9	CSF1R		JPT1	PLK1
DRD4	UGCG	DDX39A	CTDSP1		SERPINB2	PLK4
DYRK1A	BECN1	PLXNA1	CTSB		CLDN4	PPARG
DYRK1B	XRCC5	FUCA2	CTSG		BCL2L12	PRNP
ENPEP	BUB3	MED30	CTSS		TNFRSF9	PTGS2
ESRRB	TNFRSF1A	KNSTRN	CYP17A1		ASPM	SERPINE1
ESRRG	CCND3	HAUS8	CYP19A1		ICAM1	SIGMAR1
FAAH	HMGB1	YKT6	CYP1A2		GOLGA8A	SLC16A3
FFAR1	EFEMP1	STC2	CYP2C19		VIT	SLC1A1
FLT3	TNF	ULBP2	CYP2C9		BUB1	SLC7A5
FOLH1	CSF3	FAAP24	CYP2D6		FOXM1	SPHK1
FTO	CFLAR	ACOT9	CYP2E1		TAPBP	SQLE
FUT7	ERCC1	TRAM2	CYP3A4		DRAM1	STAT1
G6PC	CDKN1B	QSOX2	DRD5		CDKN3	TGFBR1
GABRA1	S100A8	AP2M1	DUSP3		DNMT1	TGM1
GABRA2	ITGB1	YEATS2	EDNRA		DTYMK	TLR2
GABRA5	TIMP1	EME1	EGLN1		ANP32E	TMEM97
GABRA6	ANXA4	PDIA5	ELANE		KRT23	TXNRD1
GABRB1	AREG	RAB34	ENPP2		TGFBI	TYMS
GABRG2	HMOX1	MIIP	EPHX1		FADD	VEGFA
GCGR	NUSAP1	EIF5A2	EPOR		CDCA7
GFER	CCN2	ENTR1	ERAP1		IGF1R
GGPS1	SREBF1	CHST2	ERAP2		HMGB2
GPBAR1	SMAD7	SLC2A6	ERBB2		RIPK2
GPR55	MPO	BRMS1	ERBB3		SCD
GRIN1	CYP1A1	PFDN2	ERCC5		KIT
GRIN2B	ABCC3	STK3	ERN1		ITGA1
GRM5	HNRNPAB	DCBLD1	ESR1		COL3A1
GRM6	CEBPB	POGLUT2	ESR2		ATAD2
GSTM2	IL1RN	YDJC	F13A1		TWIST1
HAO1	ITGB1BP3	PEDS1	F2		RAD51AP1
HCAR2	S100A6	LY6K	F3		MYBL2
HCAR3	BCL6	ERF	FGFR1		SMC4
HERG	CD14	PRELID3A	FKBP1A		SNAI2
HGFAC	GSN	EEF1AKMT4	FLT1		KIF15
HPGDS	DPYD	SNRPB	FYN		CDC45
HRH2	HRAS	C1orf216	GABRA4		C1QB
HRH3	ATF4	MED10	GABRB2		MCM10
HRH4	BIRC3	SPATS2	GLB1		SLC19A1
HSD17B1	ABCB1B	TRMT112	GLI1		PTK2
HSD17B3	EIF2S1	MYO9B	GNAQ		PLOD2
HTR1A	EPO	HOXC13	GRIA1		ADM
HTR2A	DHFR	INF2	GRK6		CDC20
HTR2B	ZNF32	MFSD10	GSK3A		RAC2
HTR2C	TRADD	CAMK2N2	GSK3B		LIG1
HTR6	MAPK9	COL13A1	GSTM1		PPP1R1B
HTT	S100A4	LRFN4	GSTP1		ANXA1
IL8RA	ATG12	MBOAT7	HDAC1		CDCA8
IL8RB	CASP6	COL4A5	HDAC2		CHEK2
ILK	RPL6	IMPDH1	HDAC4		COL5A2
KCNA1	ARNT	FBXO45	HDAC5		LUM
KCNA2	PRDX2	MTBP	HDAC6		ANLN
KCNK2	CCNG1	DIPK1A	HDAC7		SP100
KDM4E	FGF7	CENPN	HDAC8		ETS1
KLK2	RRM2B	MGME1	HDAC9		PRKDC
KLK4	TSC22D3	SEMA4F	HMGCR		WARS1
KLK5	ACTA2	MOB3A	HRH1		PSME2
KLK8	IL18	NUP62	HSD11B1		TAP1
LNPEP	TGFA	LMF2	HSD17B2		FOSL1
LPAR5	FANCG	PHF5A	HSP90AA1		PTPN12
LTB4R	HSPB1	HOXC9	HSPA1A		SLC20A1
LXR-beta	SQSTM1	ABL2	IL2		HMMR
MAG	MAP3K1	MORC2	IRAK4		PDIA4
MAN2B1	NOS2	FMNL3	JAK2		EZH2
MC3R	DBI	CLPTM1L	KCNMA1		CP
MC4	MAT2A	IGSF8	KDM1B		MCM4
MC5R	TUBB4B	CENPL	KDM3A		RFC5
METAP1	S100A9	POLR2K	KDM6A		CD86
MMP8	MDM2	KIF3C	KDR		NGF
MPEG1	STAT6	HASPIN	KLF5		FST
NAAA	KEAP1	ZIC2	KLK1		EIF4EBP1
NDUFA4	SMIM14	CEP131	KLK3		MCM3
NK2R	MALT1	TEDC1	LAP3		OIP5
NKR	SRP9	MFSD12	LDLR		RPA3
NMUR2	CAT	NXPH4	LGMN		CDC6
NNMT	KRT18	FADS3	LMNA		IFI35
NPY1R	UNG	PCED1B	LTA4H		RAD54L
NPY2R	PECAM1	DCAF13	MAOA		KIF14
NPY5R	PLIN2	NCS1	MAPK1		CCL2
OPRD1	CDKN2C	DSN1	MAPK14		COL5A3
OPRK1	FOXO3	HTATIP2	MAPK3		RFTN1
OPRM1	RRM1	ZFP64	MAPK8		MYH11
P2RX1	SRI	B3GAT3	MAPKAPK2		DLK1
P2RY10	S100A11	PYCR3	MAX		POLA2
P2RY12	TNFRSF10A	RAB31	MDH1		GGH
PARP15	CD274	RHBDD3	MDH2		CXCL1
PARP16	TNFRSF10C	TCP11L1	MDM4		MCM2
PDE10A	CCL4	HOXB7	ME1		ORC6
PDE2A	SOD1	TNFAIP8L1	METAP2		TIMELESS
PDE3A	E2F8	MTERF3	MGMT		PSRC1
PDE3B	EGF	SOX12	MIF		MCM6
PDE4A	FASN	JOSD1	MITF		IFI6
PDK3	MR1	UCN2	MKNK1		SPARC
PFKFB3	BTG2	GPR176	MLYCD		TMSB10
PHLPP2	SERPINB8	MAN1B1	MME		DEK
PHOSPHO1	CCN1	ADAMTSL2	MTOR		POLE2
PIK3CG	COL15A1	STK10	MYLK		RANBP1
PIN4	TNFRSF1B	RCN3	NFE2L2		RFC3
PLA2G2D	ANGPTL4	CTSV	NFKB1		GLIPR1
PLA2G4B	GPX1	TNFRSF4	NLRP1		FZD2
PLA2G5	TP53I3	COL16A1	NOD1		IFIH1
POLL	MT2A	TCOF1	NOS3		TNC
PREP	TRP53	PIMREG	NOX1		FSCN1
PRKCG	XRCC6	PLEK2	NPC1		UBE2T
PRSS1	IFNG	RHEBL1	NQO2		GSTA1
PRTN3	ATM	WNT7B	NR1D1		LY6E
PTGDR2	CASP10	BICD1	NR1H4		EGR1
PTGER1	DLAT	IPO9	NR3C1		GJA1
PTGER2	CALM2	PSMB3	NTRK1		APOD
PTPN1	UMPS	PLA2G7	OGG1		GINS2
PTPN2	HILPDA	FOXF2	P2RX4		SNAPC1
PTPN6	KRT19	PDPN	PABPC1		ACKR3
RNase L	CD40LG	FAM167B	PAM		BMP2
RNASEH1	PSMA2	GALNS	PARP1		BLM
RPS6KA2	ASS1	IER5L	PDE4B		BGN
S1PR4	CD44	CCSAP	PDE4D		PROCR
SCN2A	PSME1	PIK3CD	PDE5A		LIMA1
SCN3A	ADD3	HROB	PDGFRA		NCAPG
SCN5A	CDH2	POLR2H	PDK1		BASP1
SCN8A	CHFR	AP1S1	PDPK1		MSH6
SENP1	GCLC	PVR	PGR		PCLAF
SENP6	ILDR2	GALNT18	PIK3CA		DONSON
SGMS2	CASP4	FKBP9	PIK3CB		EXO1
SLC15A1	PRIM1	KIF26B	PIM1		IRAK1
SLC22A12	POLA1	ABTB1	PLA2G4A		TF
SLC22A2	FUBP1	UAP1L1	PLAA		NCAPH
SLC27A4	EDNRB	NEMP1	PNP		CALR
SLC47A2	REPS1	HOXA1	POLH		SOCS1
SLC6A3	FGF2	H4C9	POLI		ITPR3
SLC6A4	RBM17	ADCK5	POLK		POSTN
SLC6A5	ATP7A	C20orf27	POLM		PLAUR
SPPL2A	EIF4A1	ZNF281	PPARA		IFITM1
SRD5A2	GADD45G	SLC39A4	PPIA		CALD1
STAMBP	FSHB	RPS6KA4	PPIB		C1S
TAAR1	LGALS3	DDX11	PPID		MMP10
TAS1R1	LIF	HOXC11	PPIG		SKA2
TAS2R14	AKT3	RELT	PRKCA		EGFL6
TBK1	CHI3L1	GRIN2D	PRKCB		CLEC11A
TBXA2R	MAP4K4	SLC44A1	PRKCD		NEK2
TMPRSS11D	IL10	MCUB	PRKCE		TTK
TMPRSS15	LDHA	PLBD2	PRKCH		TMEM106C
TNKS	TGFBR2	NDOR1	PRKCZ		COL6A1
TPSAB1	EDN1	POC1A	PRKD1		CCNF
TRPM8	BDNF	COL10A1	PTAFR		HTRA1
UBA2	BIK	HOXD8	PTGER3		DES
USP4	ANXA2	C18orf54	PTGER4		NDC80
USP5	SESN2	NAT14	PTGES		RGS4
VCP	CERT1	CHN1	PTGS1		CENPE
VIPR1	RFX5	TAF1A	PTPN11		CCL5
WDR5	CTTN	CSGALNACT2	QDPR		FAM111B
	EIF2AK3	LSR	RAF1		SNRPA1
	IDH2	NAGS	RARA		PPP1R18
	KLF4	FHOD1	RARB		UPP1
	RHOA	DPF1	RASGRP3		ACTN1
	ARHGDIB	TOP1MT	RBBP9		DDIT4
	HES1	EDEM2	RCOR1		IGFBP3
	HNRNPD	CBX8	ROCK1		MPZ
	NFAT5	ANGPT2	ROCK2		ADAMTS7
	TNFRSF21	NRIP3	RORA		TPX2
	TERT	XPR1	RPS6KA3		DLGAP5
	THBS1	FSTL3	S100B		GJC1
	CD40	FAM219A	S1PR1		MCM7
	POR	PTDSS1	S1PR2		STIP1
	TAGLN	CHPF2	S1PR3		SFN
	TLR3	PHLDB2	SAMHD1		COL5A1
	LPL	EPHB4	SAT1		NCF2
	BSCL2	HOXC6	SENP7		RAB11FIP1
	TFPI2	PSMG3	SIRT1		ITGA5
	LYPD1	CNPY4	SIRT2		SPP1
	RBM8A	B3GNT4	SLC1A2		PBK
	PMP22	CAVIN3	SLC22A3		SGO2
	BNIP3L	CDH3	SLC22A8		CLU
	MVP	MTHFD2	SLC27A1		LCN2
	AXIN1	ZNF114	SLC29A1		TRIB3
	CEP57	MFHAS1	SLC47A1		DUSP14
	GDF15	TEAD2	SMAD3		SFXN3
	ID2	ADAMTS12	SMN1		HJURP
	ACTG1	BMP8A	SNCA		XRCC3
	DUSP10	ARID3A	SPHK2		EPCAM
	FBXL20	H2AZ1	SPR		KIF20A
	IER3	GANAB	SRC		HSPB8
	MBD4	TTPAL	SREBF2		SERPINE2
	SESN1	EPSTI1	STAT3		TOPBP1
	SNAI1	SEM1	STK17B		OGN
	TNFRSF10D	TCFL5	STS		XRCC2
	MADD	L3HYPDH	SYK		LMNB1
	VCL	KMT5C	TAOK3		PAK2
	BNIP3	ZMYND19	TBXAS1		PDIA3
	PPP1R15A	SLC25A22	TDP1		AOX1
	MUC1	DTX3L	TGM2		JAG1
	IGFBP4	C4orf48	THRA		TUBG1
	ABCB4	SLC11A1	THRB		KIF4A
	CXCR4	CIBAR1	TLR1		CLSPN
	CDKN2B	GNGT1	TLR9		AQP3
	SOCS3	PPP1R14B	TNKS2		SLC16A1
	ARF1	PRPF4	TNNI3		BCAS4
	HSPA2	SLC36A1	TNNT2		SMTN
	TIGAR	ARHGEF39	TP53		EMP3
	IL17A	CCDC77	TPMT		NSD2
	MARCKS	GOLT1B	TRPV1		FNDC3B
	RAD54B	APBA2	TSHR		SNX10
	ARL6IP5	C1orf112	TTR		MMP14
	TANK	CHAF1A	TYR		PCOLCE
	SPRR1A	CEP72	UBE2B		MMD
	PMAIP1	MB21D2	UBE2I		PKMYT1
	THBD	LRRC8D	UBE2N		TBL1XR1
	MIR155	C6orf141	UGT1A1		ADAM10
	GSPT1	FAM91A1	UGT1A6		ANXA5
	HBA1	EPHB2	UGT1A9		TJP3
	PARD3	FJX1	UQCRB		ADAM8
	INSIG1	HOXC4	XBP1		INHBA
	HSD17B4	HTRA3	XDH		AURKB
	EIF4G2	PLEKHG2	XIAP		BRIP1
	ZBTB10	SUGCT	XPA		IGFBP5
	ATP5F1A	POFUT1	YARS1		PADI1
	HSPE1	SPOCD1			IRF6
	JMJD1C	TSPAN9			TFF1
	LGALS8	PHF19			CENPU
	ATP1B1	NUP107			CYP11A1
	IKBKB	CPNE1			GUCY1B1
	RGS13	H2AC11			TGFBR3
	UCP2	GPR153			F11R
	NCOA2	TPST1			APLN
	TRIM28	ADAMTS14			DIAPH3
	ARHGAP5	FAM89A			C1QC
	ATP5PO	APOL1			FANCI
	EZR	GPR4			PDCD1LG2
	MARS1	FBLIM1			PLSCR1
	NES	STON2			SLC2A1
	RAD51C	PLXND1			DTL
	TCF12	TMC7			ESCO2
	FRA10AC1	C12orf75			TGFB1I1
	MPRIP	ATP2C1			SHCBP1
	DCN	ICAM5			CDCA5
	MAGEA12	PNMA1			XAF1
	MICA	BAIAP2L1			CCL20
	MIR25	XXYLT1			YWHAH
	TXNIP	HLA-B			ARHGAP11A
	SELENOP	UBXN7			LAMC1
	SIAH2	CDR2			ITGB6
	UCK2	BNC1			TRAF2
	CAMKK2	VOPP1			CXCL11
	CSE1L	DUSP9			RFC4
	PLAT	TCEAL9			ITGA3
	FNBP1	EXOSC4			NCAPD2
	SEC31B	TRIM59			APOC1
	TCP11L2	FEZ1			TCF19
	TSC22D1	TOX2			THBS2
	TPI1	TMEM39A			ABLIM1
	GPC3	FZD6			HSP90B1
	IREB2	RAB29			CKS1B
	NBN	MPP3			GFRA1
	YBX3	NRSN2			IFITM3
	NET1	DCBLD2			GPX3
	STAT4	JAG2			CAV2
	OAT	LAMP5			PDLIM7
	TYROBP	DVL3			ANKRD1
	ABCC4	CBX2			TP63
	SPRY1	ZIC5			SLC5A1
	BAG3	EN1			ENO1
	TRAF3	TMC8			COL6A3
	DLC1	PCED1A			CD24
	PIK3R1	KREMEN2			SLC4A3
	RGS1	HEYL			ASF1B
	RNF19B	SLC39A13			GTSE1
	DFFA	CTLA4			SMOX
	HACL1	CLSTN1			NFIX
	TUBA1A	LOXL3			TNNI1
	SOX17	LSG1			IL7R
	FGF1	LTBP1			LAMB3
	IVNS1ABP	ASPHD2			P4HA1
	NFE2L1	NFKBIE			NUF2
	SOX2	HLA-C			COTL1
	AKT2	AEBP1			LAMB1
	ENDOG	H2AC13			CEACAM1
	DNAJB9	ITM2C			SLC25A4
	CBX5	TSPAN10			ZWINT
	GAPDH	HOXC8			CGAS
	TENT5C	FAM83H			FHL1
	HERPUD1	NIPA1			LGALS3BP
	TP53INP1	CMTM3			IFI44
	E2F3	KHDC4			USP18
	MAP3K7	PLD6			CENPA
	SYF2	MSC			MAD2L2
	ZNF207	TMEM263			BCAT1
	KLF6	B3GNT9			COL12A1
	CYLD	WDR91			HELLS
	RPL3	OSR2			HMGA2
	ITPR1	TMTC3			PSMB8
	DHRS7	FBXO41			FOXRED2
	HNRNPC	MICAL2			SH2D2A
	MACF1	DNAH17			IL18BP
	ENOSF1	LHFPL2			HLA-F
	PPP1CB	NLGN2			CKM
	DICER1	H2BC9			IFIT2
	OXCT1	C3orf52			ECT2
	MFN2	FOXK1			SDC1
	RPA1	MMP19			TACC3
	ZYX	LRRC3			CDCA3
	CARHSP1	THSD1			ENO3
	ACTR10	OLFML2B			MAGEB2
	ABCB6	DLX1			PML
	CD58	APOBEC3B			HSPBAP1
	EPRS1	ERFE			ITGAV
	CD69	MMP17			RBP1
	PPM1D	CCDC24			PLCG1
	DDB2	NRBP2			ULK1
	CCL21	DDX58			MUC5AC
	ZBTB20	PGGHG			MAGEA6
	CUL5	ACYP1			SPC25
	MTUS1	GALNT6			UGT1A7
	CCL3L1	CYP27C1			DNASE2
	HNRNPDL	NPNT			SERPINH1
	SMO	PLAC1			RSAD2
	CENPS	CD151			VCAN
	UBE2G1	AFAP1L2			AXL
	PRMT1	TMEM200B			ITGB4
	TEK	F2RL2			PPARGC1A
	SRSF1	TICRR			LAMC2
	EIF1	TRPM2			LAPTM4B
	CD68	P3H2			ZNFX1
	G6PD	PCDH17			PAQR4
	GFAP	TNFRSF18			CPXM1
	PDLIM5	GGT5			CFD
	HSPB2	IL4I1			EMP1
	HAUS2	SLC25A36			CCL11
	IL1R1	CDR2L			BRCA2
	CORO1A	SCD5			DKK1
	ALG8	SLC39A6			IL11
	CD63	GINS4			MMP12
	PRDM1	HOXD13			PAPLN
	ELK1	TMEM92			SLC1A5
	MRPL40	GPR161			SP110
	MSMO1	ITGAX			NETO2
	NKAIN1	LHX5			IFIT3
	TSC2	EXTL2			RELB
	ESPL1	KIFC2			UCHL1
	VDR	B4GALNT1			SAC3D1
	CCL6	SLC17A9			COL18A1
	HAVCR1	GNLY			MGP
	TSLP	SCARB1			CKS2
	GRB10	PLPP4			FTH1
	ANG	OLFML2A			PRKAA2
	ZFP36L1	SEC61G			SH2D5
	ARHGDIA	MDFI			GSTO1
	NAIP	MICALL2			DNMT3B
	BNIP1	BFSP1			BEX4
	NFU1	KIFC3			KRT13
	SARNP	APOL2			ALDH3A1
	TLR4	ASPN			UHRF1
	DUT	DEPDC7			FKBP10
	CRCP	PAG1			HPGD
	ANGPT1	GBP5			RMI2
	MAP2K3	DOK3			BEX3
	SMAD2	C1QL1			GPSM1
	CAR3	COPZ2			IL27RA
	HSPA14	NTM			H2BC12
	DENND2C	PRR5L			EHF
	VTI1A	TUBA1B			TRAIP
	NFIB	H2BC17			H2BC5
	CAMK2D	ZP3			SPOCK1
	EIF5A	H2AC8			OGFR
	S100P	MEAK7			ATP6V1C1
	SYNCRIP	KCNJ8			STK17A
	ACACA	SPAG4			FGD6
	CDC73	LAGE3			PLEKHO1
	REL	EMILIN1			MASTL
	RAD50	HAPLN3			MPP7
	KLK15	SMIM3			SMYD3
	AKR1C2	HTR7			NLRC5
	ID1	LRRC15			ABCG1
	CD36	ULBP3			GLS
	CTH	RDH16			H1-10
	IFT57	PPP1R14C			PANX1
	IL12A	ZNF532			SELENBP1
	ISG20	XCL1			CXCL9
	CBR3	TSPAN15			IL33
	CTSH	B2M			PDGFA
	BSG	CLSTN3			TBC1D31
	CD38	HAP1			WDR76
	ELP4	CAVIN1			HLA-A
	HBEGF	KCTD17			FMNL2
	ACADL	TDO2			IKBIP
	LZTFL1	SGPP1			IRF7
	BBS4	LAMA4			APBB2
	NDUFA6	TENM3			DDIAS
	ATG2B	SLC39A14			CD70
	HSPA1B	ROR2			MCM5
	MAFF	CHML			IGSF3
	LHB	DLX5			TRIM63
	SP1	H2BC11			CCN4
	FAM117A	PIGX			TFRC
	ARHGAP10	GJB3			BORA
	BMP7	GPR39			ENO2
	RNF144A	CCNP			LRRC8C
	CFH	TFAP2E			KRT16
	HBB-B2	GABBR1			NDE1
	HPX	WNT2			FLRT2
	GOPC	CDYL2			PAFAH1B3
	RAB21	IBSP			EHD2
	JUP	TINAGL1			ZFP36
	TUBA1C	CCNL2			DSCC1
	COPS5	PPP4R4			HMGCS2
	MEN1	TMEM204			RAB20
	MYL12B	PLXNA3			BPGM
	SNRNP25	OSCAR			ACP3
	SCCPDH	LARGE2			POLQ
	ATF5	ARSI			PSMC3IP
	RCAN1	GPR158			SLC25A23
	MFN1	GLIS2			CTHRC1
	CCND2	FADS2			PRR11
	TFPI	MT1F			NEIL3
	ATR	RTP4			TNFSF4
	KLHL24	HOXA11			DLL4
	ITGAM	CHSY3			GLA
	PAIP1	DSE			RNF213
	TOP1	HIP1			TCF3
	MDFIC	FOXL1			DEPDC1
	NCL	BAIAP2L2			OSM
	STAT5A	PABPC1L			EXT1
	BLMH	HES2			GALNT10
	LCP2	EPOP			DDX60
	POLR1H	CHST3			FAM111A
	LCORL	DLX6			MYL1
	TMPO	MYO1G			DMBT1
	TNFSF13	ICOS			LIMK1
	ARF3	SCARF2			CENPW
	PKM	CNGB1			CORO1C
	CXCL14	PLEKHG4B			GPX8
	NUS1	CD300LF			PARP9
	ALB	SDS			SERPINB1
	NOC2L	FGFR4			RECQL4
	IGFBP6	MEIS3			OSBPL3
	CDK8	FCHO1			GRINA
	CSRP1	EDDM13			RUVBL1
	EHBP1L1	ARNTL2			FXYD5
	CANX	ADTRP			LPO
	ZNF552	CD320			SLC7A11
	ATF6	H4C8			CENPM
	CLN3	BAG2			GFPT2
	PITPNB	FAM241B			WDHD1
	MSH2	GJB4			HLF
	ACTB	MELTF			PDGFB
	TPM4	CSPG4			RRAS
	SETD5	SEPTIN11			GAST
	PARP2	RENBP			NEK6
	SF3B3	ARSJ			EFHD2
	TGFB2	MATN3			TROAP
	LITAF	LTO1			IFI44L
	SLC25A11	TGFB3			NEBL
	CCL1	SDC3			NFE2L3
	GJB2	EN2			RCN1
	VPS13B	ADGRB2			HSPH1
	AGO4	IQCG			GAS7
	SPTAN1	DNM1			NCAPG2
	AHNAK	GLIS1			NID2
	DERA	SHISAL1			KNTC1
	KDM4B	IGF2BP3			C5AR1
	VPS13D	RPL39L			PBX1
	RYBP	RNASE10			PPT1
	HMGN5	SLC12A8			ACLY
	AIMP2	DLX2			CRYAB
	KCNA5	ZNF618			FCER1G
	CDKAL1	ITGA11			UBE2L6
	DMXL2	CELSR1			GINS1
	C3	SIRPA			LAMP3
	RBP4	RASGEF1A			PSMB2
	MIR26A1	PAEP			CEACAM5
	PDCD5	MISP			KDELR3
	GOLGA8B	BTN3A1			LIMCH1
	EPHB6	SLAMF9			NRG1
	GRN	FNDC1			EEF1A2
	SNORA80A	FOXL2			MAL
	FAR1	HOXB9			KIF18A
	OSR1	SEL1L3			CALU
	ATP5F1B	TSHZ3			SPC24
	B3GNT5	ZBP1			GBP1
	CCNC	PRTFDC1			AMIGO2
	NDUFAF4	PPFIA1			PLN
	TOR1A	IGSF9			CEMIP2
	EIF4E	PODNL1			IFI27L2
	JARID2	SLC28A3			RRAGD
	NUP58	GSDMB			SMC2
	SEPHS1	LAYN			CYP27B1
	SNORD22	CDK14			DUSP6
	TUBB2A	ITPKA			ESM1
	VWF	GABRE			PFKFB4
	AIFM1	SLFN11			NID1
	NDUFV1	CPNE7			PLAC8
	IL1RL1	RECQL			CCT5
	NDUFS8	RCOR2			ETV4
	NHERF2	NUAK1			SULF1
	BMAL1	GNG8			PTPRK
	ORM1	FOLR3			ZNF469
	PPP1R2	COL22A1			COL8A1
	RASGRP2	ARHGAP4			GSDME
	SERPINB4	SLAMF8			KIF20B
	IFNAR2	H2BC8			MFGE8
	DIABLO	HAS3			AQP7
	FHL2	IL12RB2			FABP7
	RNASET2	ADAMDEC1			CAVIN2
	CLK4	JADE2			FOXP3
	CLPX	MOB3B			CEP55
	TLE1	STEAP1B			SLC3A2
	RAP1B	TNS4			DBF4B
	COX6A1	CARD10			E2F7
	ITPA	CD248			ELF3
	CTSD	SIGLEC12			NUCB2
	JUNB	KRT9			NOS1
	NCOA1	SERINC2			LBH
	PAK1IP1	PRAME			KNL1
	PMS1	GZMB			FMO2
	PRRG4	PNCK			LASP1
	ACOT13	IGFL2			SPRY4
	MAP2K1	NUDT11			TRIP13
	PLP2	LILRB2			MTHFD1L
	ABCA3	FAT2			LTB
	BTG1	SERPINA1			CLIC4
	CASP8AP2	RPP25			MYH10
	ABTB2	PKP1			TNFRSF19
	KITLG	CSAG3			TNFSF9
	POLD3	TOR4A			CDCA2
	LEF1	SLCO1B3			HENMT1
	MED13L	PCDHGC5			TP53I13
	CNTRL	IRX4			C1QA
	DYRK3	ASCL2			RPS6KA1
	TSHZ1	AQP9			SLC16A6
	PRKCI	IGF2BP1			COL6A2
	SLC22A6	FOXC2			SPAG5
	CST3	OLFM2			STAT2
	ZNF263	APOBEC3G			HAS2
	SULT1A1	FPR3			LTF
	TIPARP	S100A2			PSMB9
	ECH1	RHBDL1			RHOC
	ERRFI1	LAMA1			IGFBP7
	NRP1	NOTUM			LMOD3
	PLEK	SPON2			COL4A2
	STAMBPL1	PTPN7			ZNF697
	P4HB	HES6			LAMA5
	SUB1	LHX2			KRT17
	TSPO	NPW			CKAP2
	UROD	MXRA8			PTHLH
	ZNF557	SCNN1D			SHMT2
	ADGRL2	P2RY6			KLHDC7B
	DARS1	TMEM229B			MCAM
	HMCN1	GPX7			MYH9
	NUMB	CD7			EIF2AK2
	RBM5	CLMP			KIFC1
	SLC13A5	LOXL1			SHC1
	MAPK7	CHST1			BRAT1
	H4C3	BATF2			SFR1
	BCKDHB	HLTF			TAGLN2
	RAB8B	PADI3			P4HA3
	SEC62	LURAP1L			KIAA1549L
	ZNF44	GOLGA7B			ASPHD1
	HSPD1	GDPD2			GATM
	MYD88	CTXN1			USP2
	CRP	SYNDIG1			RACGAP1
	MYO6	SLC38A5			FOXS1
	EBNA1BP2	RPE65			VASP
	SCARNA16	COL8A2			THY1
	COXFA4	P3H3			MYO1B
	INPP4B	HORMAD1			CCDC14
	PHIP	NPBWR1			HES4
	ABCA5	ETV7			IL2RA
	ANXA3	CCL18			PI15
	F8	CNTNAP2			POF1B
	IL17RB	MMP28			RHCG
	SP3	CSAG1			HMGA1
	ARG2	FABP6			CNFN
	DNAJC9	HEY1			CERCAM
	TBC1D2	ADAMTS15			DGUOK
	MFAP5	IGFL3			SENP5
	PPA2	PTPRZ1			KCNE4
	TAF15	TMEM45A			GPD1
	BAG1	FAM83A			MAGOHB
	BTF3	CCN6			SOX4
	PLK2	EDIL3			CILP2
	ADI1	CHIT1			GALNT5
	SPTLC2	CLCA2			SULF2
	GATA3	FIBCD1			PRSS23
	PCCB	GTSF1			MED15
	RHOU	IL20RB			HLA-G
	TNFSF14	FBXO2			ANKRD13B
	GOT1	KANK4			AGT
	KHK	BARX1			CHST7
	IDH1	ADAM23			IL36G
	MYL6	KRT75			SMTNL2
	MNX1	FOXE1			PYGL
	SRSF6	LCE1F			RNF168
	ERCC4	MXRA5			MX1
	TRAF4	ASPRV1			VEGFC
	BBX	MLF1			ADA
	CDKN1C	WFDC5			TM4SF19
	GPSM2	LEMD1			ARTN
	HNRNPF	MAGEA11			MRPL47
	LPAR6	SHISA2			CPSF1
	ATP1A1	C1orf68			ITGA6
	CXCL5	OR2I1P			PPP1R3C
	EI24	NDUFA4L2			H3C10
	HP	GZMA			ACP5
	MMUT	C1QTNF12			IL24
	SERPIND1	CCDC8			SYT8
	CCL8	FABP5			NUP62CL
	FAM107B	S100A7A			CFL1
	ZNF189	WDR72			ABCA12
	CITED2	PRR9			PITX1
	CYB5A	DSC1			NT5E
	PTPRG	CST1			HPS3
	SLC46A3	SPINK6			LILRB4
	ZC3H12A	SFRP4			NCBP2
	EP300	SPRR2G			SYNGR3
	BCL2L2	WFDC12			FABP3
	KLF13	S100A7			ENTPD7
	SLC46A1	NRG2			TMEM184B
	ZNF264	MYOC			IFIT1
	CITED4	CRISP3			LAG3
	IRF1	PLIN1			GSDMD
	RNU4-2	MYZAP			SHOX2
	PFAS	ATP6V0A4			PYCR2
	SAMD4A	ARSF			SIAH1
	STX10	SLC27A6			CRTAC1
	BMI1	SH3BGRL2			SLPI
	ABCA1	EDN3			RSRC1
	RIF1	CAB39L			CASP14
	SCPEP1	FAM3D			ATP6V1C2
	KCTD12	SLC38A3			SOD3
	LAMA2	C9orf152			WNT10A
	NR1I3	PEBP4			CHPF
	PCCA	C16orf89			MYH7
	BCOR	CLEC3B			FTL
	CSTA	PPP1R1A			ALG3
	CYC1	GREM2			ABCA8
	HAMP	KLHDC7A			ACTL6A
	MYO1E	PLIN5			ISLR
	VCAM1	CYP4B1			TMEM44
	ATP5IF1	CGNL1			AGTRAP
	MAP3K5	SMR3B			PACC1
	MAPRE1	AQP4			ARFGAP1
	MATN2	ECRG4			EMC1
	PERP	PERM1			ENPP4
	DDAH2	STATH			SEZ6L2
	MIR497	KRT40			TNFAIP6
	TTC3	ANGPTL1			NUDCD1
	ATG7	CRISP2			STX2
	CD34	CRYM			NEFL
	YPEL5	TMPRSS11B			ZNF367
	GTPBP4	PIP			GPR68
	HIVEP1	GNA14			IL15RA
	NFIL3	DYNAP			CENPQ
	CAP2	SPINK8			KIRREL1
	DOCK8	SMIM5			LRR1
	SCD2	SLC2A4			ADIPOQ
	ERBB4	DHRS7C			DPY19L1
	FOXN3	FUT6			LGALS1
	COMTD1	CCDC160			GPNMB
	RPL10	THRSP			CDCA4
	EPAS1	GGTA1			RFWD3
	APEX1	PRH2			FOXD1
	IL3	FNDC5			GBP6
	KLF11	MYLK3			RAC3
	HMGN2	FAM189A2			RTKN
	BMP4	PPDPFL			CMSS1
	LTBR	SCIN			CIP2A
	CLTC	CPEB3			MRPL13
	ITGB2	TMEM213			TGIF2
	PAFAH1B1	ZG16B			PTK7
	PLA1A	FAM3B			U2SURP
	OLFM1	MUC7			BOC
	ZNF79	PAIP2B			FOSB
	DCT	PYGM			DHCR7
	HIBCH	FBXO40			TNFRSF12A
	IHH	ASB11			ABCD1
	IL10RA	SORBS1			COL17A1
	ACAD9	CAPN5			SCGB1A1
	TNIP1	SLC5A8			FNDC4
	TAX1BP3	DEPTOR			MTFR2
	C3ORF52	LRRC2			COL9A2
	PSMB6	EXTL1			LMOD1
	ZNF394	CHST9			NMI
	RBBP4	LRRC26			MANSC1
	SCARNA12	RNF224			MAP4K2
	ZNF507	PLAC9			LRP12
	BGLAP	LAMB4			NKD2
	ZNF410	PI16			MARVELD1
	AMACR	ENDOU			ATP13A3
	MAP2K2	FBP2			CAV3
	DNAJB1	FAM240C			CILP
	DGKA	MUC22			GOLIM4
	FAM43A	C6orf58			GPD1L
	DCK	PRB3			ELF4
	MXI1	ARHGEF10L			NMB
	SLC2A3	SLC13A2			DNA2
	CSF1	FAM149A			AGFG2
	KNG1	SPNS2			IKZF2
	SMAD6	KLF15			MT1A
	ATP2A2	CAPN14			MYL2
	ATP5MC1	NR3C2			THEMIS2
	IL12B	HTN3			THSD4
	MIR532	ASB12			TTC9
	PHYH	SASH1			CHST14
	RAB30	CHRDL1			IL32
	RPS19BP1	SAMD5			RFLNB
	APLP2	KRT32			SKA3
	MIR212	PRB4			TENM2
	SPDL1	KRT33A			LOX
	TPM1	C15orf62			TCIRG1
	ST3GAL1	SOX10			ARAP3
	WSB1	SCNN1B			IFI16
	ADIRF	AQP5			MARK1
	FBH1	LDHD			MTFR1
	BCL10	FAM166B			TEAD4
	MIR223	GCOM1			PILRA
	MIR30D	C7			CDK18
	SNORD3C	STRIT1			FXYD3
	ABCE1	CKMT2			LIMD2
	FAM13A	CLCA4			SCRN1
	ATP6V1A	KRTAP3-2			TNXB
	BHLHE40	UBL3			UBE2S
	OXTR	MUC15			VRK1
	RASSF4	HTN1			ITM2A
	SQOR	BPIFA2			RASD2
	ALDH9A1	ABRA			SMS
	IRF9	BARX2			APMAP
	MPST	SHROOM3			ACVR1
	RAC1	PPP1R3A			AIF1L
	TIMP3	KRT36			C1QTNF6
	DSC2	KRT78			C1QTNF1
	CCNL1	ATP13A4			HPRT1
	PSIP1	ANXA9			TLE2
	TNFRSF11B	CHAD			CD109
	BIRC7	TCEAL2			PIM2
	GDF1	PGM5			TESC
	HPSE	ALDH1L1			CAPN6
	MIR3911	B3GNT6			CENPH
	YWHAQ	GDPD3			SLC15A3
	CACNA2D1	AMOT			TIMP4
	RAMP1	METTL7A			FKBP14
	SRGN	FRZB			MAMDC2
	TPD52	SMR3A			ADPGK
	TRA2B	AMPD1			COX7A1
	ETFB	CASQ1			PTGFRN
	PKP2	PLEKHA6			COL4A6
	STX3	BCAS1			WIF1
	CCDC80	SNX31			PRELP
	KPNB1	PRB1			PRPS1
	NUPR1	DKK4			NPPC
	TFDP1	CTTNBP2			TNNC2
	YBX1	PAX9			PARP12
	IL7	UPK1A			EMILIN2
	MIR183	TM7SF2			HERC5
	ALDOA	MAB21L4			CENPI
	TAF3	ASB10			CSNK1E
	TASOR2	SPATA18			ENAH
	CCT8	ANO5			GDF10
	CPEB2	MAML3			NUDT1
	CRYZ	MMRN1			CELSR3
	MIR203	STAC2			HJV
	EPB41L3	BMP3			RTN4R
	FERMT2	MYOM1			HSPB7
	LRP8	LRRN4CL			GMPS
	PLCG2	MFSD6L			KLHL5
	SPON1	CST5			NUP155
	CD81	MYL3			CHST11
	NDUFS4	SLC25A34			KLF7
	FKBPL	PRSS27			MIS18A
	IFT43	FCER1A			SYNGR1
	MLH1	PRR27			HELZ2
	PPP2R3C	LDB3			MDC1
	MAPK13	ANKRD35			STX1A
	CHRDL2	CYP4F12			HS3ST1
	CYP3A11	IL36A			IGF2BP2
	PNRC1	CNTFR			DSG2
	PSMD12	FYCO1			CYP2J2
	CYBA	BTC			SCG5
	TRIM2	SPINK5			TMEM158
	ZNF462	SFTA2			PDLIM3
	WDR73	PCDH1			TAP2
	H19	MYOZ3			TSPAN8
	MIR106B	ANGPTL7			RFC2
	ITGAL	ST6GALNAC1			ZWILCH
	SMAD1	PADI2			COBL
	ECM1	SCGB2A1			FAM107A
	INPP5E	MLIP			MLPH
	CXCR6	CCDC60			AMTN
	CREBRF	CLDN8			PLEKHB1
	WIZ	GGT6			ADAR
	VAV3	CLIC5			BCAM
	SULT1A2	CLDN10			NELL2
	NCOA4	GNG7			SULT2B1
	MYBBP1A	SLC9A4			MAGEA4
	OGA	KRT3			GRK3
	RDX	LEXM			COX6A2
	HBP1	PPP1R12B			DNASE1L3
	ZNF93	FITM1			ADAM12
	ABCC10	ACADSB			CTSZ
	MT1E	TMPRSS2			ADAMTS2
	ALAS2	AADAC			HACD3
	CREG1	TFF3			ARL6IP1
	ABCC6	CSRNP1			RAB32
	CASP12	CRACDL			RAD21
	GART	SERPINB11			AGR2
	GPX2	KRT76			LMNB2
	KL	MYOZ1			CDH11
	CFAP36	HHATL			CH25H
	ETV5	EXPH5			ERCC6L
	SOX9	KLHL38			OASL
	PPIF	RBM47			SH2B3
	ABCB5	GABRP			CASK
	H3-3B	MACC1			HSPB6
	PLXNA2	GULP1			SCARA5
	SELE	ACER1			CENPK
	MTHFD1	SLC44A3			GNPDA1
	AGO2	PHYHIP			HMGB3
	AK1	EYA2			ALOX12
	ERP29	MT-ND6			EFNB1
	IGFBP1	CMYA5			RPN1
	PRR3	VSIG10L			CKAP2L
	TRMT5	BICDL2			TRPV2
	YWHAB	TRNP1			CSRP3
	AHSG	PRR15L			FERMT1
	MECP2	PPM1L			MYO5B
	NOL12	CSN3			SKA1
	APOB	PHKG1			ASAP1
	CYP2B6	VWA5A			DEPDC1B
	PSMB10	KLHDC8A			SORBS2
	ECHS1	SMYD1			SKIL
	EXOG	SCEL			NAV1
	PSMB1	FUT3			STEAP1
	RALGAPB	DUSP13			CD276
	TEX9	MYBPC1			COL27A1
	IMPDH2	PKIA			TRIO
	CNN1	CST4			CLEC7A
	CRABP2	PIGR			GCNT3
	POLR3F	TMEM125			PLIN4
	TAF5L	GALNT12			ATP1B3
	APOBEC3C	ADGRF1			PXDN
	CTNNA1	SMTNL1			MYO5A
	FSTL1	TP53INP2			OAS1
	RNF34	TMEM52			SEMA7A
	SLCO2A1	SYPL2			ANO1
	EIF4A2	CXCL17			CALB1
	NOTCH1	TMC5			DHX58
	TRAP1	DEGS2			NEB
	ANXA6	SCN4A			ADAM19
	EIF4G1	AZGP1			LFNG
	TXN	MYH2			RAI14
	BCAR3	TRDN			ACOT7
	FSHR	MYOM2			OAS2
	H2BC6	KLHL40			RUNX3
	NODAL	BPIFB2			DDIT4L
	FAN1	SCNN1A			MEST
	INIP	PLEKHA7			OAS3
	GTF2E2	SVIP			VMP1
	PNMA2	OXGR1			ACOX2
	ATG4A	BSPRY			ANTXR2
	MIR20A	ADH1C			P4HA2
	ATG5	TTN			PTN
	PTMA	OBSCN			COL7A1
	KLHL12	MYADML2			MFAP4
	RPRD2	CACNG6			PFN2
	CACYBP	MT-ND5			DKK3
	IKBKG	NRAP			HOPX
	CLDN3	RNF225			FOLR1
	GC	ABI3BP			RANGAP1
	HGF	SPRR3			CBLB
	MIR34C	TXLNB			LYZ
	MRPL39	TCEA3			ORC1
	SETMAR	ELF5			RBL1
	MAP2K4	SCGB3A1			MYO10
	DLD	SPTSSB			WFDC2
	IL13RA1	TRIM55			HSPG2
	MIR133A1	IL34			IQGAP3
	PSAP	CLDN17			LTBP2
	ZMAT3	CACNA1S			SLC16A7
	ABCB1A	SPDEF			CHST15
	PMF1	SPINK7			CXCL13
	PPP1R12A	CCL28			SLC7A8
	RESF1	TMOD4			CMPK2
	ATP2B4	LMOD2			GPC1
	CLDN2	EPS8L1			ATP2A1
	RHNO1	C10orf71			CKAP4
	SNAPC3	XIRP2			LMO7
	AHRR	APOBEC2			MDK
	NSMCE2	TMEM38A			PXN
	NCF1	CGN			MAPK11
	NLRP3	LRRC39			MARCKSL1
	SMARCAL1	MYOT			STARD4
	PISD	MUC5B			COL11A1
	DPYSL3	SGCG			MAGEA3
	HNRNPH1	C4orf19			SMCO1
	IRAK2	SRL			IRF3
	MED27	PLEKHS1			ATP1A2
	MIR143	TGM5			PFN1
	MIR23A	BPIFB1			PROC
	MTO1	RAET1E			DNAJB11
	BAMBI	BPIFA1			KRT7
	SFRP2	CAND2			SORT1
	TCF7L2	SCGB3A2			CYP2F1
	GJB5	KLHL41			SELL
	LCMT2	FUT2			OCLN
	STAR	CYP4X1			CAD
	BCL2L15	MYO5C			FLNC
	CIC	TCN1			TGIF1
	CXCL2	CYSRT1			FBN2
	GAMT	ALPK3			CDT1
	ZNF148	DUSP26			CIDEA
	PI3	RNF208			CRNN
	EFCAB7	VWA2			SLC7A7
	FLNB	GP2			NRP2
	GADD45B	DEFB1			IFI27
	GSTA4	STX19			BST2
	MIR27A	CYP2C18			SEMA3C
	SERF2	ZBTB7C			CRISPLD2
	ORC3	LRG1			GPT2
	NCOA3	TMPRSS11E			KRT5
	PQBP1	TNNI2			CXCR2
	CD47	SGCA			NDRG2
	DCXR	RNF150			CSRP2
	GEM	CHPT1			MSN
	MAP3K8	TMEM45B			MX2
	SHROOM4	SYNPO2L			CIDEC
	EIF1B	RNF222			LAMA3
	HNRNPK	SLURP1			ID4
	MMADHC	PHYHD1			MYH6
	NPPB	MYOZ2			OLR1
	DHX33	ACTA1			PMEPA1
	GRAMD4	ATP10B			SLC52A1
	CDC40	BNIPL			APOE
	GARS1	TCAP			PGF
	RTN4	CLEC10A			PPL
	SCN2B	SMPX			PROM1
	TALDO1	KLK12			BMF
	FMO5	TMPRSS11A			ERVMER34-1
	SLC2A14	KLK13			NT5C1A
	NANOG	ACTN2			ZBTB16
	QTRT2	CRAT			STC1
	MIR150	MYPN			VSIG2
	MIR29A	KLK11			PCSK9
	TMEM59	TMOD1			EGLN3
	ACADVL	ANKRD2			DDX60L
	CRACR2B	PLAAT1			SLC1A4
	DDX50	RPL3L			ADH1B
	CARF	RGMA			CMA1
	SLC39A8	KRT84			COL4A1
	PRDX1	CHI3L2			GRP
	INTS2	HRC			HK3
	MCMBP	DIO2			FCGR3A
	POLR2G	SCARA3			FCGR2A
	XPC	ODAM			ICA1
	ZFP90	RBM24			CEACAM6
	COX2	UNC45B			PAX1
	ADGRE1	STYXL2			STIL
	NOL10	DPT			SUV39H1
	MYBPH	FOXA1			RRAS2
	RC3H1	LYPD2			MST1R
	ZNF827	PRSS3			TBX2
	OGFOD1	STEAP4			MOGS
	ABCD3	SLC34A2			WNT7A
	ABL1	MYH14			ODF2
	METTL16	CLIC6			GALNT2
	MIR125A	MGST1			CFTR
	SNORD15A	MYLPF			PSCA
	EBP	SLN			DPM2
	RND1	RBP7			TBX18
	MXD1	PCP4L1			RGS19
	DDX21	CLIC3			TREM1
	BTBD9	MT1M			TREM2
	NAT1	MUC4			MINPP1
	RAB11FIP2	SLC16A9			HAVCR2
	CCDC186	TNNT3			CEACAM19
	TMEM120B	CYP4F22			RGS20
	LIFR	MYF6			CARD11
	BDH1	ECHDC3			SDK1
	CPE	ASB5			SDK2
	RNVU1-18	TENT5B			FDCSP
	NSMCE4A	SYNPO2			CHL1
	EIF5	ABO			XYLT2
	RACK1	EPHX3			MZB1
	ABCB7	MYBPC2			AGR3
	FIS1	SLC7A2			RCC2
	PODXL	GLYATL2			CDCA7L
	ZNF608	NMRK2			LNX1
	SDHAF3	OTOP3			BLOC1S3
	RAB6C	STAC3			MUC20
	TIMP2	ELAPOR1			BOP1
	CNTLN	SUSD4			STRA6
	LDHB	XIRP1			CNPY3
	PI4KB	ADH7			PIF1
	SUPV3L1	DHRS9			MEX3D
	TERF2	DAPL1			LCE3D
	CLDN23	CACNG1			TIGIT
	DST	CD207			ACKR1
	LANCL2	TRIM54			C2
	SLC1A3	CRCT1			NCCRP1
	EIF2A	ATP12A			RHEX
	FOXO1	A2ML1			SHFL
	PDSS2	RPTN			MUC21
	SNTB2	KRT24			SYDE1
	TBC1D10A	PPP1R27			FCGBP
	CEP135	CASQ2			GAREM2
	DOK1	MSMB			CREG2
	EMC9				CWH43
	IFT25				EVA1A
	MYB				CEACAM7
	SF3B5				SPINDOC
	WBP4				PSTPIP1
	NUP133				HOXA10
	GATA5				KRT4
	GNAI2				HOXC10
	NCOR1				MTCL1
	SMAD4				FLNA
	ABCG4				FANCA
	ARG1				FANCE
	KLF2				EXT2
	NOXO1				POLD1
	PHLDA3				CTSC
	ETS2				GREM1
	ITFG2				KRT14
	MRPL24				PRF1
	NOL11				FAT1
	TIMM21				FANCB
	TRIM38				PIEZO1
	C5				ACD
	CABYR				SAMD9L
	FBXO11				USB1
	MIR200B				TRPV3
	PHB1				KRT6A
	RGCC				DCLRE1B
	RNF44				KRT6B
	SCAMP2				AJUBA
	ZNF652
	KIFAP3
	AMFR
	GJA3
	MT1X
	REPIN1
	CCDC117
	MYCN
	PKIG
	PYCARD
	TRAF6
	GSTA5
	MIR200C
	XPNPEP3
	LBP
	MIR365B
	MLKL
	EPX
	APTX
	GPR35
	IFT20
	ITGA4
	LYN
	ACP6
	DMTF1
	FCHO2
	POP5
	TMEM237
	ULBP1
	KLK6
	TRIM8
	EFNA4
	ACTR1A
	CDH5
	NOP53
	RP2
	SERPINF1
	UST
	ZC2HC1A
	FOXK2
	MIR489
	SLC7A3
	SNORA5A
	ZEB2
	IMP3
	MRPL3
	CAMK2B
	POGLUT1
	DDX27
	KLF10
	PPP3CA
	PRPF3
	MNT
	SLC6A9
	TES
	YWHAZ
	ELOA
	FIG4
	GCSH
	KSR2
	MRPS28
	P2RX7
	TMEM107
	HNRNPA1
	MIR210
	NDUFB4
	SRXN1
	TMX4
	AHCY
	FES
	FKBP4
	TDRD3
	YIF1A
	DYNC2I2
	SKIC8
	SUGP2
	IL23A
	NTPCR
	PGAM1
	SPATA7
	YAF2
	C20ORF204
	FIP1L1
	HOXB3
	IL6R
	LHX1
	SETD1B
	SLC22A7
	AVEN
	USP12
	HOOK1
	LSAMP
	CYBB
	ABCA7
	ACO2
	CSTF2
	HCFC1R1
	LIN7C
	SLMAP
	UBC
	FAM171A1
	CD80
	DAB2
	PFDN4
	TSR1
	CIZ1
	ITGA2
	KLHL7
	ORAI1
	POLR1E
	AQP2
	DGAT1
	PGLYRP1
	BAXA
	CCDC50
	KDM4C
	MRE11
	PACS1
	REEP4
	SLC25A32
	FANCL
	ARID3B
	CREB3
	SFPQ
	UGGT2
	ABCA6
	IFNA1
	CERS4
	CHCHD7
	DOK4
	PCBP3
	SMC5
	SNHG12
	TMEM154
	VANGL2
	DAPP1
	NPPA
	HSPA4
	RIPK3
	SCUBE2
	TCAF1
	CD55
	CHCHD2
	MANEA
	RGS16
	ZEB1
	BPNT2
	NMD3
	NIPAL2
	PHF11
	SMC6
	TKT
	ZNF582
	ZNF75D
	IL6ST
	METRN
	RAP2A
	SUPT16H
	TUBA4A
	EXOC6
	MAPK8IP1
	EFNA1
	FOXG1
	LDLRAP1
	LRRC28
	MAP4K5
	PATL1
	CAPZA2
	EIF2B5
	PCNT
	PUF60
	BCL3
	DAPK1
	FRMD8
	MARF1
	PHF6
	PLPP3
	PPP4R2
	TPM3
	GSAP
	VPS53
	ACAT1
	ALDH3A2
	FOSL2
	SYCP3
	MAML2
	MAN1A1
	PIR
	YARS2
	ANKRD44
	DTWD1
	FARS2
	SBF2
	MPHOSPH6
	MRC1
	PCF11
	TRIB1
	GCLM
	POLG2
	TULP4
	EIF3J
	NUBPL
	PDIA6
	QTMAN
	BMAL2
	CD46
	E2F4
	HAX1
	MBTD1
	PRL
	SWAP70
	UNC13B
	ATG16L2
	CTNND2
	FHL3
	PER1
	HADHA
	MIR326
	TTC27
	ALDH1A3
	BLCAP
	DPAGT1
	ARHGAP17
	ASNS
	CIDEB
	PRDX3
	RBM26
	TERF1
	MAP1LC3A
	LAMTOR3
	NT5C2
	PIAS3
	WDR36
	AHCTF1
	HACD2
	SBDS
	ZCCHC2
	FMO4
	ZBTB7A
	GTF2IRD2B
	PHTF1
	SLC38A2
	ELF2
	HSPA8
	TSPAN3
	ANKRD33B
	DENND5A
	COL4A4
	FBN1
	ITGA9
	LRP1
	RAB8A
	RND2
	TRIM13
	BCAP31
	HADH
	SNRPE
	TWF2
	CREBZF
	ITGB3
	LRATD1
	MIR652
	PDS5B
	PTX3
	CERS5
	ACAA2
	TTF2
	WNT3
	MBD3
	MIR146A
	MSH3
	VDAC3
	CAPN3
	DDX54
	PDCD4
	ATXN3
	GPC6
	CD83
	PIN1
	RGS17
	SPMIP9
	CHCHD3
	N4BP1
	PPP2R5A
	PRR13
	TIMM13
	MAP3K12
	SNRPD3
	PPP3CC
	ZNF611
	OSER1
	RAB10
	TRERF1
	DAPK2
	MAP3K2
	MARK2
	PGD
	RBM19
	SIRT6
	CPPED1
	ABCB9
	HCLS1
	IL17RD
	MORF4L2
	STK38
	ALDOC
	EEF2
	FCHSD2
	GPAM
	SLC39A11
	ZSWIM6
	GATA4
	GLRX2
	WDFY3
	RAB11A
	BCL6B
	CNBP
	DNAJA1
	GAS2L3
	MICALL1
	NAGK
	UQCR11
	ZNF747
	ARL8B
	JAK1
	LAT
	TCEA2
	WNT5A
	COX8A
	RALB
	TJP1
	ABHD14B
	GRWD1
	IDS
	PURA
	RIPK1
	CYP7A1
	SNORD3A
	BRI3BP
	CD74
	CLCA1
	VLDLR
	AGPAT4
	KMT5B
	PTRH2
	SLC44A4
	SOCS2
	MBNL3
	RNF4
	SIDT2
	ZNF333
	CDK12
	DHX15
	EREG
	POU5F1
	BBS2
	COL4A3
	CPSF6
	EIF1AX
	IGHM
	LACTB
	AHCYL1
	GNB2
	PYY
	TMOD2
	USP25
	BMP2K
	DDX10
	HAUS4
	MIR22
	TTYH2
	YES1
	ATP5MG
	CCDC88A
	CXCR1
	H1F0
	NSG1
	SLC27A3
	ABHD11
	MAP2K6
	PTGR2
	VPS35
	ANAPC1
	POLR1C
	PRKD2
	SIRT4
	UACA
	MMP16
	SNRPF
	COL11A2
	LPCAT2
	LYST
	RCC1
	CASZ1
	LSM4
	SUZ12
	UTP20
	CCBE1
	NDUFB2
	TINF2
	TNFRSF8
	TNFSF8
	FMOD
	GINS3
	MYL12A
	C15ORF62
	NFATC4
	MAPRE3
	PAPOLA
	PGP
	RBM25
	RUP2
	TUBA8
	WDR3
	YRDC
	CLIP2
	HLA-DRB4
	ATP5ME
	RFFL
	SKI
	SLC4A11
	SMARCA5
	TSC22D2
	BANF1
	CELF1
	CUL4A
	PSMD13
	NME4
	TSPAN13
	ADGRG6
	CD302
	MAPDA
	MIR638
	NFKB2
	PAMR1
	RRAGC
	USP36
	ZNF776
	EIF2AK4
	NIN
	PVRIG
	KMT2C
	LIMK2
	SRRM1
	CCAR1
	PHKB
	TICAM1
	FGA
	POLR1B
	CERS6
	ITM2B
	KPNA3
	MYEF2
	NDUFB6
	RBM33
	ZNF585B
	CBR1
	RGS10
	TH
	RBX1
	MCM8
	PLEKHA5
	AIF1
	CAPZB
	CCNH
	NACA
	PLA2G4C
	PRMT3
	TAX1BP1
	TMEM52B
	ELK3
	KAT6B
	SPN
	CCNG2
	PDCD11
	TIMM17A
	VAV1
	ARID1B
	DROSHA
	EGR2
	HMGN3
	NBL1
	PLEKHA2
	SSX2IP
	TMEM47
	STK4
	SUCLA2
	MPP1
	RHPN2
	WNT10B
	ACER2
	TMBIM1
	APPL2
	MIS18BP1
	PHLDA1
	PPFIBP2
	ZNF304
	ZNF543
	OGFRL1
	RBMS1
	TMCC3
	A2M
	HTRA2
	LRRC10
	ZNF549
	ARPC2
	HUWE1
	KDM5B
	SMCHD1
	WDR77
	GCAT
	RDH10
	SORBS3
	TNNT1
	DTX4
	GPR183
	MEX3B
	ZNF426
	FAM98A
	NIPSNAP1
	STIM1
	ADAMTS4
	EML2
	IRF5
	SETBP1
	CCL3
	KDM7A
	PER2
	PIK3C2B
	PIK3R2
	REV1
	RPL34
	GJA4
	NUP153
	RDH11
	SPRED1
	NDUFV2
	RUVBL2
	ATL2
	MAP2
	MIR340
	NFYB
	PRSS12
	CKB
	FURIN
	NBR1
	PRPS2
	PTGR1
	PTPN21
	ANGPTL2
	DAAM1
	JUND
	NISCH
	STRBP
	CD4
	COX6C
	LRBA
	TPP2
	C7ORF57
	CAMK2G
	CDC34
	CFL2
	FOXO4
	MIR760
	MTAP
	PINK1
	ZNF431
	ATP5F1C
	CIT
	DDX46
	DNMT3A
	FNBP4
	FXN
	INA
	KHSRP
	PSPC1
	QKI
	VDAC1
	CREBBP
	ATG3
	CFAP68
	EHHADH
	MAGI1
	DFFB
	GGT1
	LARP1B
	COX6B1
	MAPK6
	SFTPB
	SLBP
	ARAP2
	CDV3
	CRTAP
	FUCA1
	SRPRA
	FOXO3A
	LINC01588
	PPM1A
	ACSL4
	CD8A
	COX7C
	CPT1A
	FAM20C
	ZMYM3
	ZNF691
	CPD
	ERCC2
	FLOT1
	KCNN2
	SH3BGRL3
	SKAP2
	MCCC2
	SOBP
	DHRS2
	CYP51A1
	FRMD6
	MTNAP1
	PSME4
	ARL5B
	DOCK4
	GMFB
	KLF12
	MIR188
	EPS8L2
	FDFT1
	FDPS
	GTPBP2
	PPP2R5C
	TMSB4XP6
	EWSR1
	SPAG9
	BCAT2
	CSNK2A2
	EEA1
	LILRB1
	PLXDC2
	PSMD7
	RAD18
	ARHGAP24
	FXR1
	MEF2A
	RABGAP1L
	CLGN
	FOXC1
	MXD4
	SLK
	CHN2
	ERO1B
	MSI2
	PSAT1
	SATB1
	STK39
	TFAM
	TOMM40
	LGR5
	LTBP4
	MIR34A
	PIGA
	RGS2
	SMC3
	COCH
	HINT1
	MAN2A1
	MAPK12
	NOP2
	ZFHX3
	ETV2
	LMAN1L
	HNRNPL
	HNRNPM
	NIFK
	TLN2
	ZNF74
	ARHGEF3
	CALM3
	PTBP1
	UBA7
	AQP6
	MIR4435-2HG
	PNISR
	TRIB2
	ABCC11
	B4GALT5
	MAD1L1
	NFATC3
	PRKAA1
	SERPINB5
	VSNL1
	ATP5F1D
	FH
	NPL
	OSBPL1A
	PEA15
	PRKAB2
	SLC2A2
	AZIN1
	HSD17B12
	RMP64
	STFA3
	PCDHB15
	MRPS18B
	PTPN13
	TLR6
	ABITRAM
	NAA15
	SMIM30
	SUPT20H
	VAMP2
	LSS
	SLC25A1
	TOB1
	FARSB
	USP14
	HSP90AB1
	ZNF639
	CTSA
	GAB1
	LIN7A
	PPFIBP1
	TACC2
	ARL4C
	BDKRB1
	KLHL21
	PHGDH
	SAA3
	TENT5A
	DUBR
	ELOVL3
	GLP2R
	MIR28
	MIR542
	PRDM2
	STBD1
	ZNF282
	LHFPL6
	TRIM24
	NTN4
	CSNK1A1
	HRK
	LBR
	PSMD14
	CASP5
	CEBPD
	TNFRSF17
	MID1IP1
	SMN2
	KRT8
	LTA
	FKBP11
	LXN
	ABCC8
	FBXO30
	HMBS
	MIR133B
	MIR374B
	UAP1
	PPARD
	PSME3IP1
	RBBP8
	ANKRD11
	ATP6AP2
	DYSF
	EBF1
	VCF1
	SEC31A
	CAMK2N1
	ZNF791
	FAM162A
	MSRA
	PSMA3
	AK2
	PCSK6
	PRKAG2
	TLN1
	CDA
	MIR331
	MIR345
	DLL1
	GSTM3
	PELI1
	TCF7
	ATIC
	DNM1L
	H2AC6
	ITGB8
	MAP3K14
	ETHE1
	MARCHF9
	PTMS
	AKAP13
	ILF3
	PPP1CA
	SET
	H3-3A
	ZMYND8
	MIR708
	VGF
	ZNF195
	CRIM1
	FILIP1L
	HK2
	VKORC1
	MIR101A
	MIR328
	EEF1G
	GCHFR
	SEL1L
	UBB
	VEGFB
	ZNF438
	CTNNAL1
	EIF3A
	FKBP5
	PRXL2A
	SLIT3
	BLTP2
	GHRL
	HIGD1A
	CHUK
	IMPA2
	MED1
	ZNF200
	BTG3
	GPRC5A
	HPCAL1
	RHEB
	ACTN4
	ADAMTS5
	NFATC2
	NINJ1
	ARID5B
	CCL17
	MIR342
	SYNPO
	GFPT1
	MERTK
	RARRES1
	TP73
	FBLN2
	RPL17
	LRP2
	SESN3
	FGF16
	OLFML3
	ZNF84
	BTN3A3
	KIAA0040
	ZNF432
	ZNF606
	MIR362
	HSPA9
	MIR195
	NCOA7
	RIMBP3
	SNHG3
	CAPRIN1
	CGA
	FASL
	ZNF354A
	CRIP2
	SANBR
	EFNB2
	ERCC6
	AMH
	ACADS
	DCPH1
	HNRNPU
	MTR
	RPL23
	STOM
	BCLAF1
	LRRK2
	SMOC1
	TMEM250
	ABCC9
	BRD2
	MIR6215
	BOK
	OSMR
	QSOX1
	BRD4
	FBXO48
	HNRNPA3
	LIPT1
	PSORS1C2
	ZNF672
	AK3
	C14ORF132
	FETUB
	GSTT1
	TPP1
	DKC1
	HCK
	SLC19A2
	IDE
	MIR455
	SUCLG2
	CLCF1
	EEF2K
	NR2F1
	ZNF580
	NRAS
	PRDX4
	XPO1
	CEBPG
	CLIC1
	SLC4A1
[truncated: 3,876 more rows]
