# Supplementary material for: Elucidating the potential carcinogenic molecular mechanisms of parabens in head and neck squamous cell carcinoma through network toxicology and molecular docking
Source: PLoS One. 2026 Mar 23;21(3):e0333867. doi: 10.1371/journal.pone.0333867 (PMC13008085; doi:10.1371/journal.pone.0333867)
Supplement: S3 Table — (XLSX) [file pone.0333867.s010.xlsx]

## Sheet: Sheet1
Table S3 The top 10 terms of each category in GO and KEGG analyses
Category	Term	Count	%	PValue	Genes	List Total	Pop Hits	Pop Total	Fold Enrichment	Bonferroni	Benjamini	FDR
GOTERM_BP_DIRECT	GO:0000086~G2/M transition of mitotic cell cycle	11	13.75	9.19e-15	CCNA2, APP, CCNB1, PLK1, CHEK1, CDK2, CDK1, CDC25C, CDC25A, CDC25B, AURKA	80	52	19478	51.5043	1.3e-11	1.3e-11	1.23e-11
GOTERM_BP_DIRECT	GO:0000082~G1/S transition of mitotic cell cycle	11	13.75	1.13e-12	CCNA2, CCNA1, CCNB2, CCNB1, DBF4, CCNE1, CDK4, CDK2, CDK1, CDC7, CDC25A	80	82	19478	32.6613	1.59e-09	7.97e-10	7.58e-10
GOTERM_BP_DIRECT	GO:0010971~positive regulation of G2/M transition of mitotic cell cycle	8	10	1.52e-11	APP, CCNB1, CDK4, CDK1, CDC7, CDC25C, CDC25A, CDC25B	80	28	19478	69.5643	2.15e-08	7.15e-09	6.8e-09
GOTERM_BP_DIRECT	GO:0051301~cell division	15	18.75	6.35e-10	PLK1, CDC7, KIF11, CDC25C, CDC25A, CDC25B, AURKA, CCNA2, CCNA1, CCNB2, CCNB1, CCNE1, CDK4, CDK2, CDK1	80	397	19478	9.19931	8.97e-07	2.24e-07	2.13e-07
GOTERM_BP_DIRECT	GO:0030574~collagen catabolic process	7	8.75	1.47e-08	MMP13, MMP1, CTSL, MMP2, CTSK, MMP3, MMP9	80	41	19478	41.5689	2.08e-05	4.16e-06	3.95e-06
GOTERM_BP_DIRECT	GO:0009410~response to xenobiotic stimulus	11	13.75	8.09e-08	MAOB, STAT1, CDK4, MMP2, SLC1A1, CDK1, CA9, PPARG, FOS, TYMS, PTGS2	80	255	19478	10.5028	0.000114	1.9e-05	1.81e-05
GOTERM_BP_DIRECT	GO:1904645~response to amyloid-beta	5	6.25	4.4e-07	PRNP, MMP13, MMP2, MMP3, MMP9	80	16	19478	76.0859	0.00062	8.86e-05	8.42e-05
GOTERM_BP_DIRECT	GO:0022617~extracellular matrix disassembly	6	7.5	1.3e-06	MMP13, MMP1, MMP2, CTSK, MMP3, MMP9	80	47	19478	31.0819	0.00182696	0.000229	0.000217
GOTERM_BP_DIRECT	GO:0097421~liver regeneration	5	6.25	7.26e-06	SLC7A5, PCNA, TYMS, EGFR, AURKA	80	31	19478	39.2702	0.0101853	0.000972	0.000924
GOTERM_BP_DIRECT	GO:0150077~regulation of neuroinflammatory response	4	5	7.55e-06	SPHK1, MMP3, PTGS2, MMP9	80	10	19478	97.39	0.0105959	0.000972	0.000924
GOTERM_CC_DIRECT	GO:0000307~cyclin-dependent protein kinase holoenzyme complex	7	8.75	2.0565e-08	CCNA2, CCNB2, PCNA, CDK4, CDK2, CDK1, CDK5R1	80	46	20795	39.5557	5.388e-06	4.36647e-06	3.64983e-06
GOTERM_CC_DIRECT	GO:0005829~cytosol	46	57.5	3.33318e-08	APP, ODC1, GMNN, KIF11, TYMS, PTGS2, HIF1A, EGFR, AURKA, TGM1, CCNB2, CCNB1, CA2, KYNU, CHEK1, PLK4, PRNP, STAT1, TXNRD1, EPHX2, SPHK1, MMP3, PLK1, SIGMAR1, FOS, PARP14, CDC25C, CDC25A, CDC25B, CCNA2, CCNA1, SLC7A5, KAT2B, NR4A1, CCNE1, CDK4, ALDH1A1, CDK2, CDK1, PPARG, MAPT, MGLL, CDK5R1, PLEC, IDO1, TLR2	80	5713	20795	2.09297	8.7329e-06	4.36647e-06	3.64983e-06
GOTERM_CC_DIRECT	GO:0005654~nucleoplasm	35	43.75	1.95883e-06	FEN1, PCNA, KDM1A, GMNN, HIF1A, AURKA, LOXL2, CCNB1, CTSK, KYNU, CHEK1, STAT1, TXNRD1, SPHK1, CBX1, PLK1, CDC7, FOS, CDC25C, TGFBR1, CDC25A, CDC25B, CCNA2, CCNA1, KAT2B, NR4A1, KAT2A, DBF4, CCNE1, CDK4, CDK2, CDK1, PPARG, CDK5R1, TLR2	80	4107	20795	2.2152	0.000513081	0.000171071	0.000142994
GOTERM_CC_DIRECT	GO:0005634~nucleus	44	55	5.17644e-06	APP, FEN1, PCNA, KDM1A, GMNN, KIF11, TYMS, HIF1A, EGFR, AURKA, LOXL2, CCNB2, CCNB1, CTSL, CHEK1, PDGFRB, PLK4, STAT1, MMP2, SPHK1, CBX1, MMP3, PLK1, CDC7, FOS, PARP14, CDC25C, TGFBR1, CDC25A, CDC25B, VEGFA, CCNA2, CCNA1, KAT2B, NR4A1, KAT2A, CCNE1, CDK4, CDK2, CDK1, NOX4, PPARG, MAPT, CDK5R1	80	6244	20795	1.83172	0.00135531	0.000312802	0.000261464
GOTERM_CC_DIRECT	GO:0043231~intracellular membrane-bounded organelle	16	20	5.96949e-06	PDGFRB, PRNP, APP, SPHK1, CBX1, KIF11, PTGS2, SLC7A5, SQLE, CTSL, CTSK, CHEK1, PPARG, FADS1, CDK5R1, TLR2	80	1022	20795	4.06947	0.00156279	0.000312802	0.000261464
GOTERM_CC_DIRECT	GO:0097124~cyclin A2-CDK2 complex	3	3.75	4.26454e-05	CCNA2, CCNA1, CDK2	80	3	20795	259.937	0.0111112	0.00172867	0.00144495
GOTERM_CC_DIRECT	GO:0005813~centrosome	12	15	4.6602e-05	PLK4, KAT2B, CCNB2, KAT2A, CCNB1, PCNA, PLK1, CHEK1, CDK2, CDK1, CDC25B, AURKA	80	674	20795	4.62797	0.0121358	0.00172867	0.00144495
GOTERM_CC_DIRECT	GO:0000781~chromosome, telomeric region	7	8.75	5.27837e-05	FEN1, PCNA, KDM1A, CBX1, CHEK1, CDK2, CDK1	80	174	20795	10.4573	0.0137345	0.00172867	0.00144495
GOTERM_CC_DIRECT	GO:0005737~cytoplasm	40	50	9.43916e-05	APP, ODC1, GMNN, KIF11, TYMS, PTGS2, HIF1A, EGFR, CCNB2, CCNB1, CA2, KYNU, CHEK1, PDGFRB, PRNP, STAT1, TXNRD1, SPHK1, PLK1, CDC7, PARP14, CDC25C, CDC25A, CDC25B, VEGFA, CCNA2, CCNA1, NR4A1, KAT2A, CCNE1, CDK4, ALDH1A1, CDK2, CDK1, PPARG, MAPT, CDK5R1, PLEC, IDO1, TLR2	80	6004	20795	1.73176	0.0244284	0.00274784	0.00229686
GOTERM_CC_DIRECT	GO:0045121~membrane raft	7	8.75	0.00015254	PRNP, APP, SLC1A1, MAPT, EGFR, TGFBR1, TLR2	80	211	20795	8.62352	0.0391803	0.00399655	0.00334062
GOTERM_MF_DIRECT	GO:0019901~protein kinase binding	16	20	1.36722e-09	PDGFRB, APP, PLK1, KIF11, CDC25C, HIF1A, CDC25A, EGFR, CDC25B, AURKA, CCNA2, KAT2B, CCNB1, CCNE1, MAPT, CDK5R1	80	495	19253	7.77899	5.8517e-07	5.8517e-07	5.5099e-07
GOTERM_MF_DIRECT	GO:0004672~protein kinase activity	13	16.25	3.71373e-09	PDGFRB, PLK4, PLK1, CDC7, EGFR, TGFBR1, AURKA, CHEK1, CDK2, PDK4, CDK1, MET, CDK5R1	80	303	19253	10.3255	1.58947e-06	7.94738e-07	7.48316e-07
GOTERM_MF_DIRECT	GO:0016538~cyclin-dependent protein serine/threonine kinase regulator activity	6	7.5	1.88897e-07	CCNA2, CCNA1, CCNB2, CCNB1, CCNE1, CDK4	80	32	19253	45.1242	8.08445e-05	2.69492e-05	2.53751e-05
GOTERM_MF_DIRECT	GO:0019899~enzyme binding	12	15	3.65323e-07	PDGFRB, APP, PCNA, KDM1A, STAT1, CBX1, PPARG, MAPT, PARP14, PTGS2, HIF1A, EGFR	80	375	19253	7.7012	0.000156346	3.52541e-05	3.31948e-05
GOTERM_MF_DIRECT	GO:0042802~identical protein binding	24	30	4.11847e-07	PLK4, PRNP, APP, PCNA, MAOB, KDM1A, STAT1, TXNRD1, PLK1, CBX1, SIGMAR1, SLC1A1, FOS, MMP9, EGFR, VEGFA, TGM1, NR4A1, BMP1, PPARG, MAPT, MET, TLR2, PLEC	80	1777	19253	3.25037	0.000176255	3.52541e-05	3.31948e-05
GOTERM_MF_DIRECT	GO:0004222~metalloendopeptidase activity	7	8.75	5.69663e-06	MMP13, BMP1, MMP1, MMP2, MMP3, ECE1, MMP9	80	109	19253	15.4554	0.00243519	0.000406359	0.000382623
GOTERM_MF_DIRECT	GO:0005515~protein binding	73	91.25	1.32584e-05	APP, FEN1, KDM1A, SERPINE1, GMNN, ECE1, TMEM97, KIF11, LOXL2, TGM1, PLAU, CTSL, CA2, CTSK, KYNU, CHEK1, PDK4, CA9, SLC16A3, PDGFRB, SPHK1, MMP2, SIGMAR1, MMP3, F2R, FOS, CDC25C, MMP9, TGFBR1, CDC25A, CDC25B, CCNA2, KAT2B, CCNA1, SLC7A5, KAT2A, DBF4, CCNE1, ALDH1A1, PPARG, MAPT, MET, MGLL, TLR2, PLEC, PCNA, MAOB, ODC1, SLC1A1, PTGS2, HIF1A, EGFR, AURKA, CCNB2, CCNB1, PLK4, PRNP, STAT1, TXNRD1, CBX…	80	13690	19253	1.2833	0.00565856	0.000670902	0.000631714
GOTERM_MF_DIRECT	GO:0004252~serine-type endopeptidase activity	8	10	1.39005e-05	MMP13, BMP1, PLAU, MMP1, MMP2, CTSK, MMP3, MMP9	80	192	19253	10.0276	0.00593179	0.000670902	0.000631714
GOTERM_MF_DIRECT	GO:0004175~endopeptidase activity	6	7.5	1.41078e-05	MMP13, MMP1, MMP2, MMP3, ECE1, MMP9	80	75	19253	19.253	0.00601997	0.000670902	0.000631714
GOTERM_MF_DIRECT	GO:0016301~kinase activity	8	10	4.07236e-05	PLAU, CCNE1, CDK4, SPHK1, CDK1, CDC7, EGFR, CDK5R1	80	227	19253	8.4815	0.017279	0.00174297	0.00164116
KEGG_PATHWAY	hsa04110:Cell cycle	16	20	2.45267e-12	PCNA, PLK1, CDC7, CDC25C, CDC25A, CDC25B, CCNA2, CCNA1, CCNB2, CCNB1, DBF4, CCNE1, CDK4, CHEK1, CDK2, CDK1	73	158	8534	11.8384	4.97899e-10	4.97893e-10	4.36576e-10
KEGG_PATHWAY	hsa05200:Pathways in cancer	21	26.25	8.4231e-09	PDGFRB, STAT1, MMP1, TXNRD1, MMP2, F2R, FOS, PTGS2, HIF1A, MMP9, EGFR, TGFBR1, VEGFA, CCNA2, CCNA1, CXCL12, CCNE1, CDK4, CDK2, PPARG, MET	73	533	8534	4.60598	1.70989e-06	8.54945e-07	7.49656e-07
KEGG_PATHWAY	hsa04914:Progesterone-mediated oocyte maturation	11	13.75	2.51352e-08	CCNA2, CCNA1, CCNB2, CCNB1, PLK1, CDK2, CDK1, CDC25C, CDC25A, CDC25B, AURKA	73	111	8534	11.5851	5.10244e-06	1.70082e-06	1.49136e-06
KEGG_PATHWAY	hsa04218:Cellular senescence	12	15	6.6149e-08	CCNA2, CCNA1, CCNB2, CCNB1, CCNE1, CDK4, CHEK1, CDK2, SERPINE1, CDK1, CDC25A, TGFBR1	73	157	8534	8.93535	1.34282e-05	3.35706e-06	2.94363e-06
KEGG_PATHWAY	hsa04115:p53 signaling pathway	8	10	2.8431e-06	CCNB2, CCNB1, CCNE1, CDK4, CHEK1, CDK2, SERPINE1, CDK1	73	75	8534	12.4698	0.000576983	0.00011543	0.000101214
KEGG_PATHWAY	hsa05161:Hepatitis B	10	12.5	8.24178e-06	CCNA2, CCNA1, PCNA, CCNE1, STAT1, CDK2, FOS, MMP9, TGFBR1, TLR2	73	163	8534	7.17203	0.00167169	0.000278847	0.000244506
KEGG_PATHWAY	hsa05323:Rheumatoid arthritis	8	10	1.38467e-05	CXCL12, MMP1, CTSL, CTSK, MMP3, FOS, TLR2, VEGFA	73	95	8534	9.84456	0.00280695	0.000401553	0.000352101
KEGG_PATHWAY	hsa05166:Human T-cell leukemia virus 1 infection	11	13.75	1.63825e-05	CCNA2, KAT2B, CCNA1, CCNB2, KAT2A, CCNE1, CDK4, CHEK1, CDK2, FOS, TGFBR1	73	224	8534	5.74083	0.00332014	0.000415705	0.00036451
KEGG_PATHWAY	hsa05219:Bladder cancer	6	7.5	2.19779e-05	MMP1, CDK4, MMP2, MMP9, EGFR, VEGFA	73	41	8534	17.1079	0.00445162	0.000495723	0.000434673
KEGG_PATHWAY	hsa04926:Relaxin signaling pathway	8	10	0.00010476	MMP13, MMP1, MMP2, FOS, MMP9, EGFR, TGFBR1, VEGFA	73	130	8534	7.1941	0.0210428	0.00212663	0.00186473
REACTOME_PATHWAY	R-HSA-69273~Cyclin A/B1/B2 associated events during G2/M transition	10	12.5	3.55042e-14	CCNA2, CCNA1, CCNB2, CCNB1, PLK1, CDK2, CDK1, CDC25C, CDC25A, CDC25B	79	25	11494	58.1975	2.37321e-11	2.37168e-11	2.05924e-11
REACTOME_PATHWAY	R-HSA-69206~G1/S Transition	13	16.25	2.84078e-11	PCNA, GMNN, CDC7, TYMS, CDC25A, CCNA2, CCNA1, CCNB1, DBF4, CCNE1, CDK4, CDK2, CDK1	79	122	11494	15.5034	1.89764e-08	9.48819e-09	8.23825e-09
REACTOME_PATHWAY	R-HSA-453279~Mitotic G1 phase and G1/S transition	13	16.25	1.33152e-10	PCNA, GMNN, CDC7, TYMS, CDC25A, CCNA2, CCNA1, CCNB1, DBF4, CCNE1, CDK4, CDK2, CDK1	79	139	11494	13.6073	8.89456e-08	2.96485e-08	2.57427e-08
REACTOME_PATHWAY	R-HSA-6791312~TP53 Regulates Transcription of Cell Cycle Genes	9	11.25	1.12282e-09	CCNA2, CCNA1, CCNB1, PCNA, CCNE1, CDK2, CDK1, CDC25C, AURKA	79	49	11494	26.7233	7.50043e-07	1.87511e-07	1.62809e-07
REACTOME_PATHWAY	R-HSA-69278~Cell Cycle, Mitotic	20	25	3.28261e-09	PLK4, FEN1, PCNA, PLK1, GMNN, CDC7, TYMS, CDC25C, CDC25A, CDC25B, AURKA, CCNA2, CCNA1, CCNB2, CCNB1, DBF4, CCNE1, CDK4, CDK2, CDK1	79	554	11494	5.25248	2.19278e-06	4.38556e-07	3.80782e-07
REACTOME_PATHWAY	R-HSA-1640170~Cell Cycle	21	26.25	1.90731e-08	PLK4, FEN1, PCNA, PLK1, GMNN, CDC7, TYMS, CDC25C, CDC25A, CDC25B, AURKA, CCNA2, CCNA1, CCNB2, CCNB1, DBF4, CCNE1, CDK4, CHEK1, CDK2, CDK1	79	687	11494	4.4474	1.27408e-05	2.02596e-06	1.75907e-06
REACTOME_PATHWAY	R-HSA-1538133~G0 and Early G1	7	8.75	2.12301e-08	CCNA2, CCNA1, PCNA, CCNE1, CDK2, CDK1, CDC25A	79	27	11494	37.7206	1.41816e-05	2.02596e-06	1.75907e-06
REACTOME_PATHWAY	R-HSA-69275~G2/M Transition	12	15	5.01558e-08	CCNA2, PLK4, CCNA1, CCNB2, CCNB1, PLK1, CDK2, CDK1, CDC25C, CDC25A, CDC25B, AURKA	79	188	11494	9.28683	3.35035e-05	4.15056e-06	3.60378e-06
REACTOME_PATHWAY	R-HSA-453274~Mitotic G2-G2/M phases	12	15	5.59207e-08	CCNA2, PLK4, CCNA1, CCNB2, CCNB1, PLK1, CDK2, CDK1, CDC25C, CDC25A, CDC25B, AURKA	79	190	11494	9.18907	3.73544e-05	4.15056e-06	3.60378e-06
REACTOME_PATHWAY	R-HSA-212436~Generic Transcription Pathway	27	33.75	1.15718e-07	PCNA, SERPINE1, EGFR, AURKA, CCNB1, CTSL, CTSK, CHEK1, STAT1, TXNRD1, CDC7, FOS, CDC25C, VEGFA, CCNA2, CCNA1, KAT2B, NR4A1, KAT2A, MMP13, CCNE1, CDK4, CDK2, CDK1, PPARG, MET, CDK5R1	79	1267	11494	3.1005	7.72965e-05	7.72995e-06	6.71164e-06
