# Supplementary material for: Elucidating the potential carcinogenic molecular mechanisms of parabens in head and neck squamous cell carcinoma through network toxicology and molecular docking
Source: PLoS One. 2026 Mar 23;21(3):e0333867. doi: 10.1371/journal.pone.0333867 (PMC13008085; doi:10.1371/journal.pone.0333867)
Supplement: S4 Table — (XLSX) [file pone.0333867.s011.xlsx]

## Sheet: Sheet1
Table S4 Enrichment analyses of hub genes
Category	Term	Count	%	PValue	Genes	List Total	Pop Hits	Pop Total	Fold Enrichment	Bonferroni	Benjamini	FDR
GOTERM_BP_DIRECT	GO:0000086~G2/M transition of mitotic cell cycle	8	66.6667	2.07486e-16	CCNA2, CCNB1, PLK1, CHEK1, CDK2, CDK1, CDC25A, AURKA	12	52	19478	249.718	4.52971e-14	4.23271e-14	3.73474e-14
GOTERM_BP_DIRECT	GO:0000082~G1/S transition of mitotic cell cycle	8	66.6667	5.85979e-15	CCNA2, CCNA1, CCNB2, CCNB1, CDK4, CDK2, CDK1, CDC25A	12	82	19478	158.358	1.20037e-12	5.97698e-13	5.27381e-13
GOTERM_BP_DIRECT	GO:0051301~cell division	10	83.3333	2.94354e-14	CCNA2, CCNA1, CCNB2, CCNB1, CDK4, PLK1, CDK2, CDK1, CDC25A, AURKA	12	397	19478	40.8858	6.00187e-12	2.00161e-12	1.76613e-12
GOTERM_BP_DIRECT	GO:0010971~positive regulation of G2/M transition of mitotic cell cycle	4	33.3333	4.35579e-07	CCNB1, CDK4, CDK1, CDC25A	12	28	19478	231.881	8.88541e-05	2.22145e-05	1.9601e-05
GOTERM_BP_DIRECT	GO:0018105~peptidyl-serine phosphorylation	4	33.3333	9.58017e-06	PLK1, CDK2, CDK1, AURKA	12	77	19478	84.3203	0.00195246	0.000390871	0.000344886
GOTERM_BP_DIRECT	GO:0006468~protein phosphorylation	5	41.6667	1.31013e-05	CDK4, PLK1, CHEK1, CDK2, AURKA	12	282	19478	28.7796	0.00266912	0.000445446	0.00039304
GOTERM_BP_DIRECT	GO:0010389~regulation of G2/M transition of mitotic cell cycle	3	25	1.9078e-05	CDK4, CDK2, AURKA	12	12	19478	405.792	0.00388438	0.000555986	0.000490576
GOTERM_BP_DIRECT	GO:0045740~positive regulation of DNA replication	3	25	0.000142493	CDK2, CDK1, CDC25A	12	32	19478	152.172	0.0286522	0.00363357	0.00320609
GOTERM_BP_DIRECT	GO:0007095~mitotic G2 DNA damage checkpoint signaling	3	25	0.000201588	PLK1, CHEK1, CDK1	12	38	19478	128.145	0.0402938	0.00456932	0.00403176
GOTERM_BP_DIRECT	GO:0048146~positive regulation of fibroblast proliferation	3	25	0.000378599	CCNA2, CCNB1, CDK4	12	52	19478	93.6442	0.0743404	0.00765805	0.0067571
GOTERM_BP_DIRECT	GO:0006338~chromatin remodeling	5	41.6667	0.000412934	CHEK1, CDK2, CDK1, CDC25A, AURKA	12	686	19478	11.8307	0.0808041	0.00765805	0.0067571
GOTERM_BP_DIRECT	GO:0007052~mitotic spindle organization	3	25	0.000454987	CCNB1, PLK1, AURKA	12	57	19478	85.4298	0.0886594	0.00773479	0.00682481
GOTERM_BP_DIRECT	GO:1905784~regulation of anaphase-promoting complex-dependent catabolic process	2	16.6667	0.00112919	PLK1, CDK2	12	2	19478	1623.17	0.205851	0.0177196	0.0156349
GOTERM_BP_DIRECT	GO:0006260~DNA replication	3	25	0.00189912	CHEK1, CDK2, CDK1	12	117	19478	41.6197	0.321444	0.0276728	0.0244172
GOTERM_BP_DIRECT	GO:1905448~positive regulation of mitochondrial ATP synthesis coupled electron transport	2	16.6667	0.00225722	CCNB1, CDK1	12	4	19478	811.583	0.369343	0.0287796	0.0253937
GOTERM_BP_DIRECT	GO:0007057~spindle assembly involved in female meiosis I	2	16.6667	0.00225722	CCNB2, AURKA	12	4	19478	811.583	0.369343	0.0287796	0.0253937
GOTERM_BP_DIRECT	GO:0044772~mitotic cell cycle phase transition	2	16.6667	0.00394709	CCNB2, CCNB1	12	7	19478	463.762	0.553716	0.0473651	0.0417928
GOTERM_BP_DIRECT	GO:0007077~mitotic nuclear membrane disassembly	2	16.6667	0.00450981	PLK1, CDK1	12	8	19478	405.792	0.60231	0.0511111	0.0450981
GOTERM_BP_DIRECT	GO:0009410~response to xenobiotic stimulus	3	25	0.00868595	CDK4, CDK1, TYMS	12	255	19478	19.0961	0.831307	0.0932597	0.082288
GOTERM_BP_DIRECT	GO:0071732~cellular response to nitric oxide	2	16.6667	0.00956123	CCNA2, CDK2	12	17	19478	190.961	0.859124	0.0975246	0.0860511
GOTERM_BP_DIRECT	GO:0006281~DNA repair	3	25	0.0120913	CHEK1, CDK2, CDK1	12	303	19478	16.071	0.916395	0.117458	0.103639
GOTERM_BP_DIRECT	GO:0097421~liver regeneration	2	16.6667	0.0173727	TYMS, AURKA	12	31	19478	104.72	0.97199	0.161092	0.14214
GOTERM_BP_DIRECT	GO:0045931~positive regulation of mitotic cell cycle	2	16.6667	0.0195942	CCNB1, AURKA	12	35	19478	92.7524	0.982348	0.162943	0.143773
GOTERM_BP_DIRECT	GO:0043687~post-translational protein modification	2	16.6667	0.0207033	CCNA2, CDK2	12	37	19478	87.7387	0.985988	0.162943	0.143773
GOTERM_BP_DIRECT	GO:0031100~animal organ regeneration	2	16.6667	0.0207033	CCNA2, CDK1	12	37	19478	87.7387	0.985988	0.162943	0.143773
GOTERM_BP_DIRECT	GO:0018107~peptidyl-threonine phosphorylation	2	16.6667	0.0223647	CHEK1, CDK1	12	40	19478	81.1583	0.99009	0.162943	0.143773
GOTERM_BP_DIRECT	GO:0032465~regulation of cytokinesis	2	16.6667	0.0223647	PLK1, AURKA	12	40	19478	81.1583	0.99009	0.162943	0.143773
GOTERM_BP_DIRECT	GO:1900182~positive regulation of protein localization to nucleus	2	16.6667	0.0223647	PLK1, CDK1	12	40	19478	81.1583	0.99009	0.162943	0.143773
GOTERM_BP_DIRECT	GO:1901796~regulation of signal transduction by p53 class mediator	2	16.6667	0.0240236	CHEK1, AURKA	12	43	19478	75.4961	0.992992	0.168994	0.149112
GOTERM_BP_DIRECT	GO:0007098~centrosome cycle	2	16.6667	0.0273337	PLK1, CDK1	12	49	19478	66.2517	0.996495	0.185869	0.164002
GOTERM_BP_DIRECT	GO:0043066~negative regulation of apoptotic process	3	25	0.0327672	PLK1, CDK1, AURKA	12	515	19478	9.45534	0.998882	0.215629	0.190261
GOTERM_BP_DIRECT	GO:0007346~regulation of mitotic cell cycle	2	16.6667	0.0361108	PLK1, CDK2	12	65	19478	49.9436	0.999449	0.230206	0.203123
GOTERM_BP_DIRECT	GO:0032436~positive regulation of proteasomal ubiquitin-dependent protein catabolic process	2	16.6667	0.0442738	PLK1, AURKA	12	80	19478	40.5792	0.999903	0.261212	0.230481
GOTERM_BP_DIRECT	GO:0009636~response to toxic substance	2	16.6667	0.0448158	CDK1, TYMS	12	81	19478	40.0782	0.999913	0.261212	0.230481
GOTERM_BP_DIRECT	GO:0007265~Ras protein signal transduction	2	16.6667	0.0448158	CCNA2, CDK2	12	81	19478	40.0782	0.999913	0.261212	0.230481
GOTERM_CC_DIRECT	GO:0000307~cyclin-dependent protein kinase holoenzyme complex	5	41.6667	6.83563e-09	CCNA2, CCNB2, CDK4, CDK2, CDK1	12	46	20795	188.361	4.64823e-07	4.64823e-07	3.55453e-07
GOTERM_CC_DIRECT	GO:0005813~centrosome	7	58.3333	4.55923e-07	CCNB2, CCNB1, PLK1, CHEK1, CDK2, CDK1, AURKA	12	674	20795	17.9977	3.10023e-05	1.297e-05	9.91825e-06
GOTERM_CC_DIRECT	GO:0005829~cytosol	12	100	6.68226e-07	CCNA2, CCNA1, CCNB2, CCNB1, CDK4, PLK1, CHEK1, CDK2, CDK1, TYMS, CDC25A, AURKA	12	5713	20795	3.63994	4.54384e-05	1.297e-05	9.91825e-06
GOTERM_CC_DIRECT	GO:0097124~cyclin A2-CDK2 complex	3	25	7.62942e-07	CCNA2, CCNA1, CDK2	12	3	20795	1732.92	5.18787e-05	1.297e-05	9.91825e-06
GOTERM_CC_DIRECT	GO:0005634~nucleus	12	100	1.77773e-06	CCNA2, CCNA1, CCNB2, CCNB1, CDK4, PLK1, CHEK1, CDK2, CDK1, TYMS, CDC25A, AURKA	12	6244	20795	3.3304	0.000120878	2.41771e-05	1.84884e-05
GOTERM_CC_DIRECT	GO:0005815~microtubule organizing center	4	33.3333	1.39217e-05	CCNA2, CCNA1, CCNB2, CCNB1	12	93	20795	74.5341	0.000946232	0.000157779	0.000120655
GOTERM_CC_DIRECT	GO:0005654~nucleoplasm	10	83.3333	1.69019e-05	CCNA2, CCNA1, CCNB1, CDK4, PLK1, CHEK1, CDK2, CDK1, CDC25A, AURKA	12	4107	20795	4.21942	0.00114868	0.00016419	0.000125557
GOTERM_CC_DIRECT	GO:0005737~cytoplasm	11	91.6667	3.24977e-05	CCNA2, CCNA1, CCNB2, CCNB1, CDK4, PLK1, CHEK1, CDK2, CDK1, TYMS, CDC25A	12	6004	20795	3.1749	0.00220744	0.000276231	0.000211235
GOTERM_CC_DIRECT	GO:0005876~spindle microtubule	3	25	0.000186499	PLK1, CDK1, AURKA	12	39	20795	133.301	0.012603	0.0014091	0.00107755
GOTERM_CC_DIRECT	GO:0015630~microtubule cytoskeleton	4	33.3333	0.000254574	CCNA1, CCNB2, PLK1, AURKA	12	247	20795	28.0634	0.0171642	0.0017311	0.00132378
GOTERM_CC_DIRECT	GO:0097122~cyclin A2-CDK1 complex	2	16.6667	0.00105769	CCNA2, CDK1	12	2	20795	1732.92	0.0694329	0.00513736	0.00392857
GOTERM_CC_DIRECT	GO:0097123~cyclin A1-CDK2 complex	2	16.6667	0.00105769	CCNA1, CDK2	12	2	20795	1732.92	0.0694329	0.00513736	0.00392857
GOTERM_CC_DIRECT	GO:0097125~cyclin B1-CDK1 complex	2	16.6667	0.00105769	CCNB1, CDK1	12	2	20795	1732.92	0.0694329	0.00513736	0.00392857
GOTERM_CC_DIRECT	GO:0097121~cyclin A1-CDK1 complex	2	16.6667	0.00105769	CCNA1, CDK1	12	2	20795	1732.92	0.0694329	0.00513736	0.00392857
GOTERM_CC_DIRECT	GO:0000922~spindle pole	3	25	0.00251401	CCNB1, PLK1, AURKA	12	144	20795	36.1024	0.15732	0.0113968	0.00871523
GOTERM_CC_DIRECT	GO:0000781~chromosome, telomeric region	3	25	0.00364337	CHEK1, CDK2, CDK1	12	174	20795	29.8779	0.219798	0.0154843	0.011841
GOTERM_CC_DIRECT	GO:0030496~midbody	3	25	0.00455106	PLK1, CDK1, AURKA	12	195	20795	26.6603	0.266684	0.0182042	0.0139209
GOTERM_CC_DIRECT	GO:0000940~outer kinetochore	2	16.6667	0.0105313	CCNB1, PLK1	12	20	20795	173.292	0.51321	0.0397848	0.0304236
GOTERM_CC_DIRECT	GO:0051233~spindle midzone	2	16.6667	0.0152373	PLK1, AURKA	12	29	20795	119.511	0.647997	0.0545337	0.0417022
GOTERM_CC_DIRECT	GO:0097431~mitotic spindle pole	2	16.6667	0.0209616	PLK1, AURKA	12	40	20795	86.6458	0.7632	0.0712694	0.0545001
GOTERM_CC_DIRECT	GO:0005759~mitochondrial matrix	3	25	0.022302	CCNB1, CDK1, TYMS	12	447	20795	11.6303	0.784264	0.0722159	0.055224
GOTERM_MF_DIRECT	GO:0016538~cyclin-dependent protein serine/threonine kinase regulator activity	5	41.6667	2.05659e-09	CCNA2, CCNA1, CCNB2, CCNB1, CDK4	12	32	19253	250.69	1.35735e-07	1.35735e-07	1.29565e-07
GOTERM_MF_DIRECT	GO:0106310~protein serine kinase activity	6	50	1.00231e-06	CDK4, PLK1, CHEK1, CDK2, CDK1, AURKA	12	365	19253	26.374	6.61501e-05	2.79549e-05	2.66842e-05
GOTERM_MF_DIRECT	GO:0004674~protein serine/threonine kinase activity	6	50	1.27068e-06	CDK4, PLK1, CHEK1, CDK2, CDK1, AURKA	12	383	19253	25.1345	8.38613e-05	2.79549e-05	2.66842e-05
GOTERM_MF_DIRECT	GO:0004672~protein kinase activity	5	41.6667	1.81901e-05	PLK1, CHEK1, CDK2, CDK1, AURKA	12	303	19253	26.4755	0.00119983	0.000300136	0.000286493
GOTERM_MF_DIRECT	GO:0004693~cyclin-dependent protein serine/threonine kinase activity	3	25	0.000119478	CDK4, CDK2, CDK1	12	29	19253	165.974	0.00785503	0.00135729	0.00129559
GOTERM_MF_DIRECT	GO:0019901~protein kinase binding	5	41.6667	0.00012339	CCNA2, CCNB1, PLK1, CDC25A, AURKA	12	495	19253	16.2062	0.00811117	0.00135729	0.00129559
GOTERM_MF_DIRECT	GO:0030332~cyclin binding	3	25	0.000164835	CDK4, CDK2, CDK1	12	34	19253	141.566	0.010821	0.00155416	0.00148351
GOTERM_MF_DIRECT	GO:0005524~ATP binding	6	50	0.00101541	CDK4, PLK1, CHEK1, CDK2, CDK1, AURKA	12	1546	19253	6.22671	0.0648524	0.00837711	0.00799633
GOTERM_MF_DIRECT	GO:0097472~cyclin-dependent protein kinase activity	2	16.6667	0.00114238	CDK2, CDK1	12	2	19253	1604.42	0.0726649	0.00837747	0.00799668
GOTERM_MF_DIRECT	GO:0035173~histone kinase activity	2	16.6667	0.00342359	CDK2, CDK1	12	6	19253	534.806	0.202557	0.0225957	0.0215686
GOTERM_MF_DIRECT	GO:0019904~protein domain specific binding	3	25	0.00650425	CCNA2, CHEK1, CDK2	12	217	19253	22.1809	0.349935	0.0390255	0.0372516
KEGG_PATHWAY	hsa04110:Cell cycle	10	83.3333	1.08054e-14	CCNA2, CCNA1, CCNB2, CCNB1, CDK4, PLK1, CHEK1, CDK2, CDK1, CDC25A	12	158	8534	45.0105	5.06151e-13	5.07855e-13	4.10607e-13
KEGG_PATHWAY	hsa04914:Progesterone-mediated oocyte maturation	9	75	1.01446e-13	CCNA2, CCNA1, CCNB2, CCNB1, PLK1, CDK2, CDK1, CDC25A, AURKA	12	111	8534	57.6622	4.7693e-12	2.38398e-12	1.92747e-12
KEGG_PATHWAY	hsa04218:Cellular senescence	9	75	1.72889e-12	CCNA2, CCNA1, CCNB2, CCNB1, CDK4, CHEK1, CDK2, CDK1, CDC25A	12	157	8534	40.7675	8.12554e-11	2.7086e-11	2.18993e-11
KEGG_PATHWAY	hsa04115:p53 signaling pathway	6	50	2.03103e-08	CCNB2, CCNB1, CDK4, CHEK1, CDK2, CDK1	12	75	8534	56.8933	9.54582e-07	2.38646e-07	1.92948e-07
KEGG_PATHWAY	hsa04114:Oocyte meiosis	6	50	4.55573e-07	CCNB2, CCNB1, PLK1, CDK2, CDK1, AURKA	12	139	8534	30.6978	2.14117e-05	4.28238e-06	3.46235e-06
KEGG_PATHWAY	hsa05203:Viral carcinogenesis	6	50	3.12934e-06	CCNA2, CCNA1, CDK4, CHEK1, CDK2, CDK1	12	205	8534	20.8146	0.000147068	2.45132e-05	1.98192e-05
KEGG_PATHWAY	hsa05166:Human T-cell leukemia virus 1 infection	6	50	4.83974e-06	CCNA2, CCNA1, CCNB2, CDK4, CHEK1, CDK2	12	224	8534	19.0491	0.000227442	3.24954e-05	2.62728e-05
KEGG_PATHWAY	hsa04068:FoxO signaling pathway	4	33.3333	0.00055723	CCNB2, CCNB1, PLK1, CDK2	12	133	8534	21.3885	0.025857	0.00327373	0.00264684
KEGG_PATHWAY	hsa05169:Epstein-Barr virus infection	4	33.3333	0.00192733	CCNA2, CCNA1, CDK4, CDK2	12	204	8534	13.9444	0.0866828	0.010065	0.00813763
KEGG_PATHWAY	hsa05170:Human immunodeficiency virus 1 infection	4	33.3333	0.00218123	CCNB2, CCNB1, CHEK1, CDK1	12	213	8534	13.3552	0.097539	0.0102518	0.00828867
KEGG_PATHWAY	hsa05165:Human papillomavirus infection	4	33.3333	0.00769131	CCNA2, CCNA1, CDK4, CDK2	12	333	8534	8.54254	0.304336	0.0328629	0.02657
KEGG_PATHWAY	hsa05161:Hepatitis B	3	25	0.0178086	CCNA2, CCNA1, CDK2	12	163	8534	13.089	0.570248	0.0697504	0.0563939
KEGG_PATHWAY	hsa05200:Pathways in cancer	4	33.3333	0.0274193	CCNA2, CCNA1, CDK4, CDK2	12	533	8534	5.33709	0.729289	0.0991312	0.0801486
REACTOME_PATHWAY	R-HSA-69273~Cyclin A/B1/B2 associated events during G2/M transition	8	66.6667	3.00323e-17	CCNA2, CCNA1, CCNB2, CCNB1, PLK1, CDK2, CDK1, CDC25A	12	25	11494	306.507	5.73618e-15	5.73618e-15	3.03327e-15
REACTOME_PATHWAY	R-HSA-1640170~Cell Cycle	12	100	3.22457e-14	CCNA2, CCNA1, CCNB2, CCNB1, CDK4, PLK1, CHEK1, CDK2, CDK1, TYMS, CDC25A, AURKA	12	687	11494	16.7307	6.14953e-12	3.07947e-12	1.62841e-12
REACTOME_PATHWAY	R-HSA-69278~Cell Cycle, Mitotic	11	91.6667	6.59027e-13	CCNA2, CCNA1, CCNB2, CCNB1, CDK4, PLK1, CDK2, CDK1, TYMS, CDC25A, AURKA	12	554	11494	19.0184	1.25874e-10	2.90765e-11	1.53756e-11
REACTOME_PATHWAY	R-HSA-69275~G2/M Transition	9	75	6.98519e-13	CCNA2, CCNA1, CCNB2, CCNB1, PLK1, CDK2, CDK1, CDC25A, AURKA	12	188	11494	45.8537	1.33423e-10	2.90765e-11	1.53756e-11
REACTOME_PATHWAY	R-HSA-453274~Mitotic G2-G2/M phases	9	75	7.61166e-13	CCNA2, CCNA1, CCNB2, CCNB1, PLK1, CDK2, CDK1, CDC25A, AURKA	12	190	11494	45.3711	1.45383e-10	2.90765e-11	1.53756e-11
REACTOME_PATHWAY	R-HSA-69206~G1/S Transition	8	66.6667	4.06562e-12	CCNA2, CCNA1, CCNB1, CDK4, CDK2, CDK1, TYMS, CDC25A	12	122	11494	62.8087	7.76537e-10	1.29422e-10	6.84379e-11
REACTOME_PATHWAY	R-HSA-453279~Mitotic G1 phase and G1/S transition	8	66.6667	1.03014e-11	CCNA2, CCNA1, CCNB1, CDK4, CDK2, CDK1, TYMS, CDC25A	12	139	11494	55.1271	1.96757e-09	2.81082e-10	1.48635e-10
REACTOME_PATHWAY	R-HSA-69620~Cell Cycle Checkpoints	9	75	1.64241e-11	CCNA2, CCNA1, CCNB2, CCNB1, PLK1, CHEK1, CDK2, CDK1, CDC25A	12	278	11494	31.009	3.137e-09	3.92126e-10	2.07354e-10
REACTOME_PATHWAY	R-HSA-453276~Regulation of mitotic cell cycle	7	58.3333	2.83452e-11	CCNA2, CCNA1, CCNB1, PLK1, CDK2, CDK1, AURKA	12	75	11494	89.3978	5.41394e-09	5.41393e-10	2.86286e-10
REACTOME_PATHWAY	R-HSA-174143~APC/C-mediated degradation of cell cycle proteins	7	58.3333	2.83452e-11	CCNA2, CCNA1, CCNB1, PLK1, CDK2, CDK1, AURKA	12	75	11494	89.3978	5.41394e-09	5.41393e-10	2.86286e-10
REACTOME_PATHWAY	R-HSA-6791312~TP53 Regulates Transcription of Cell Cycle Genes	6	50	5.17417e-10	CCNA2, CCNA1, CCNB1, CDK2, CDK1, AURKA	12	49	11494	117.286	9.88266e-08	8.98423e-09	4.75082e-09
REACTOME_PATHWAY	R-HSA-176408~Regulation of APC/C activators between G1/S and early anaphase	6	50	2.80512e-09	CCNA2, CCNA1, CCNB1, PLK1, CDK2, CDK1	12	68	11494	84.5147	5.35778e-07	4.46482e-08	2.36098e-08
REACTOME_PATHWAY	R-HSA-1538133~G0 and Early G1	5	41.6667	7.87902e-09	CCNA2, CCNA1, CDK2, CDK1, CDC25A	12	27	11494	177.377	1.50489e-06	1.15761e-07	6.12139e-08
REACTOME_PATHWAY	R-HSA-2980767~Activation of NIMA Kinases NEK9, NEK6, NEK7	4	33.3333	2.2777e-08	CCNB2, CCNB1, PLK1, CDK1	12	7	11494	547.333	4.35039e-06	3.10743e-07	1.64319e-07
REACTOME_PATHWAY	R-HSA-69615~G1/S DNA Damage Checkpoints	5	41.6667	1.51036e-07	CCNA2, CCNA1, CHEK1, CDK2, CDC25A	12	55	11494	87.0758	2.88474e-05	1.92319e-06	1.01697e-06
REACTOME_PATHWAY	R-HSA-69481~G2/M Checkpoints	6	50	1.80942e-07	CCNB2, CCNB1, CHEK1, CDK2, CDK1, CDC25A	12	155	11494	37.0774	3.45593e-05	2.16e-06	1.1422e-06
REACTOME_PATHWAY	R-HSA-5633007~Regulation of TP53 Activity	6	50	2.18741e-07	CCNA2, CCNA1, CHEK1, CDK2, CDK1, AURKA	12	161	11494	35.6957	4.17786e-05	2.45762e-06	1.29958e-06
REACTOME_PATHWAY	R-HSA-162658~Golgi Cisternae Pericentriolar Stack Reorganization	4	33.3333	2.36016e-07	CCNB2, CCNB1, PLK1, CDK1	12	14	11494	273.667	4.5078e-05	2.50439e-06	1.32431e-06
REACTOME_PATHWAY	R-HSA-176814~Activation of APC/C and APC/C:Cdc20 mediated degradation of mitotic proteins	5	41.6667	2.8014e-07	CCNA2, CCNA1, CCNB1, PLK1, CDK1	12	64	11494	74.8307	5.35053e-05	2.81615e-06	1.48917e-06
REACTOME_PATHWAY	R-HSA-156711~Polo-like kinase mediated events	4	33.3333	3.62722e-07	CCNB2, CCNB1, PLK1, CDC25A	12	16	11494	239.458	6.92775e-05	3.38741e-06	1.79125e-06
REACTOME_PATHWAY	R-HSA-3700989~Transcriptional Regulation by TP53	7	58.3333	3.72438e-07	CCNA2, CCNA1, CCNB1, CHEK1, CDK2, CDK1, AURKA	12	361	11494	18.5729	7.11331e-05	3.38741e-06	1.79125e-06
REACTOME_PATHWAY	R-HSA-69202~Cyclin E associated events during G1/S transition	5	41.6667	4.77786e-07	CCNA2, CCNA1, CDK4, CDK2, CDC25A	12	73	11494	65.605	9.12529e-05	4.14805e-06	2.19347e-06
REACTOME_PATHWAY	R-HSA-69656~Cyclin A:Cdk2-associated events at S phase entry	5	41.6667	5.33022e-07	CCNA2, CCNA1, CDK4, CDK2, CDC25A	12	75	11494	63.8556	0.000101802	4.4264e-06	2.34066e-06
REACTOME_PATHWAY	R-HSA-2565942~Regulation of PLK1 Activity at G2/M Transition	5	41.6667	1.01614e-06	CCNB2, CCNB1, PLK1, CDK1, AURKA	12	88	11494	54.4223	0.000194063	8.08676e-06	4.27624e-06
REACTOME_PATHWAY	R-HSA-6804756~Regulation of TP53 Activity through Phosphorylation	5	41.6667	1.21519e-06	CCNA2, CCNA1, CHEK1, CDK2, AURKA	12	92	11494	52.0562	0.000232074	9.28405e-06	4.90937e-06
REACTOME_PATHWAY	R-HSA-170145~Phosphorylation of proteins involved in the G2/M transition by Cyclin A:Cdc2 complexes	3	25	2.49679e-06	CCNA2, CCNA1, CDK1	12	3	11494	957.833	0.000476774	1.83418e-05	9.69908e-06
REACTOME_PATHWAY	R-HSA-6804757~Regulation of TP53 Degradation	4	33.3333	4.57661e-06	CCNA2, CCNA1, CDK2, CDK1	12	36	11494	106.426	0.000873752	3.23753e-05	1.71199e-05
REACTOME_PATHWAY	R-HSA-6806003~Regulation of TP53 Expression and Degradation	4	33.3333	4.97782e-06	CCNA2, CCNA1, CDK2, CDK1	12	37	11494	103.55	0.000950315	3.39559e-05	1.79557e-05
REACTOME_PATHWAY	R-HSA-69478~G2/M DNA replication checkpoint	3	25	8.31396e-06	CCNB2, CCNB1, CDK1	12	5	11494	574.7	0.00158671	5.27662e-05	2.79026e-05
REACTOME_PATHWAY	R-HSA-68911~G2 Phase	3	25	8.31396e-06	CCNA2, CCNA1, CDK2	12	5	11494	574.7	0.00158671	5.27662e-05	2.79026e-05
REACTOME_PATHWAY	R-HSA-69242~S Phase	5	41.6667	8.56415e-06	CCNA2, CCNA1, CDK4, CDK2, CDC25A	12	150	11494	31.9278	0.00163442	5.27662e-05	2.79026e-05
REACTOME_PATHWAY	R-HSA-176417~Phosphorylation of Emi1	3	25	1.24644e-05	CCNB1, PLK1, CDK1	12	6	11494	478.917	0.00237789	7.2184e-05	3.81706e-05
REACTOME_PATHWAY	R-HSA-187577~SCF(Skp2)-mediated degradation of p27/p21	4	33.3333	1.24716e-05	CCNA2, CCNA1, CDK4, CDK2	12	50	11494	76.6267	0.00237925	7.2184e-05	3.81706e-05
REACTOME_PATHWAY	R-HSA-2980766~Nuclear Envelope Breakdown	4	33.3333	1.40476e-05	CCNB2, CCNB1, PLK1, CDK1	12	52	11494	73.6795	0.00267952	7.89147e-05	4.17298e-05
REACTOME_PATHWAY	R-HSA-176409~APC/C:Cdc20 mediated degradation of mitotic proteins	4	33.3333	2.5097e-05	CCNA2, CCNA1, CCNB1, CDK1	12	63	11494	60.8148	0.00478212	0.000136958	7.24229e-05
REACTOME_PATHWAY	R-HSA-8852276~The role of GTSE1 in G2/M progression after G2 checkpoint	4	33.3333	3.30088e-05	CCNB2, CCNB1, PLK1, CDK1	12	69	11494	55.5266	0.00628494	0.00017513	9.26079e-05
REACTOME_PATHWAY	R-HSA-212436~Generic Transcription Pathway	8	66.6667	4.29934e-05	CCNA2, CCNA1, CCNB1, CDK4, CHEK1, CDK2, CDK1, AURKA	12	1267	11494	6.04788	0.00817829	0.000221939	0.00011736
REACTOME_PATHWAY	R-HSA-2514853~Condensation of Prometaphase Chromosomes	3	25	5.46719e-05	CCNB2, CCNB1, CDK1	12	12	11494	239.458	0.0103883	0.000274798	0.000145312
REACTOME_PATHWAY	R-HSA-75035~Chk1/Chk2(Cds1) mediated inactivation of Cyclin B:Cdk1 complex	3	25	6.45785e-05	CCNB1, CHEK1, CDK1	12	13	11494	221.038	0.0122591	0.000316269	0.000167242
REACTOME_PATHWAY	R-HSA-6804116~TP53 Regulates Transcription of Genes Involved in G1 Cell Cycle Arrest	3	25	7.53022e-05	CCNA2, CCNA1, CDK2	12	14	11494	205.25	0.0142803	0.000359568	0.000190138
REACTOME_PATHWAY	R-HSA-73857~RNA Polymerase II Transcription	8	66.6667	7.90163e-05	CCNA2, CCNA1, CCNB1, CDK4, CHEK1, CDK2, CDK1, AURKA	12	1390	11494	5.51271	0.0149794	0.0003681	0.00019465
REACTOME_PATHWAY	R-HSA-5693607~Processing of DNA double-strand break ends	4	33.3333	9.43777e-05	CCNA2, CCNA1, CHEK1, CDK2	12	98	11494	39.0952	0.0178655	0.000429194	0.000226956
REACTOME_PATHWAY	R-HSA-6804114~TP53 Regulates Transcription of Genes Involved in G2 Cell Cycle Arrest	3	25	0.000126343	CCNB1, CDK1, AURKA	12	18	11494	159.639	0.0238441	0.000548443	0.000290014
REACTOME_PATHWAY	R-HSA-2995383~Initiation of Nuclear Envelope (NE) Reformation	3	25	0.000126343	CCNB2, CCNB1, CDK1	12	18	11494	159.639	0.0238441	0.000548443	0.000290014
REACTOME_PATHWAY	R-HSA-9825892~Regulation of MITF-M-dependent genes involved in cell cycle and proliferation	3	25	0.000141133	CCNB1, PLK1, CDK2	12	19	11494	151.237	0.0265982	0.000598523	0.000316497
REACTOME_PATHWAY	R-HSA-2559582~Senescence-Associated Secretory Phenotype (SASP)	4	33.3333	0.000144147	CCNA2, CCNA1, CDK4, CDK2	12	113	11494	33.9056	0.0271584	0.000598523	0.000316497
REACTOME_PATHWAY	R-HSA-176412~Phosphorylation of the APC/C	3	25	0.000156733	CCNB1, PLK1, CDK1	12	20	11494	143.675	0.0294946	0.000636934	0.000336808
REACTOME_PATHWAY	R-HSA-171319~Telomere Extension By Telomerase	3	25	0.000208375	CCNA2, CCNA1, CDK2	12	23	11494	124.935	0.039022	0.000813709	0.000430286
REACTOME_PATHWAY	R-HSA-74160~Gene expression (Transcription)	8	66.6667	0.000208753	CCNA2, CCNA1, CCNB1, CDK4, CHEK1, CDK2, CDK1, AURKA	12	1614	11494	4.74762	0.0390913	0.000813709	0.000430286
REACTOME_PATHWAY	R-HSA-2500257~Resolution of Sister Chromatid Cohesion	4	33.3333	0.000213376	CCNB2, CCNB1, PLK1, CDK1	12	129	11494	29.7003	0.0399397	0.000815096	0.000431019
REACTOME_PATHWAY	R-HSA-5693567~HDR through Homologous Recombination (HRR) or Single Strand Annealing (SSA)	4	33.3333	0.000244042	CCNA2, CCNA1, CHEK1, CDK2	12	135	11494	28.3802	0.0455479	0.000913963	0.0004833
REACTOME_PATHWAY	R-HSA-5693538~Homology Directed Repair	4	33.3333	0.00028328	CCNA2, CCNA1, CHEK1, CDK2	12	142	11494	26.9812	0.052676	0.00104051	0.000550216
REACTOME_PATHWAY	R-HSA-68875~Mitotic Prophase	4	33.3333	0.000295196	CCNB2, CCNB1, PLK1, CDK1	12	144	11494	26.6065	0.0548303	0.00106382	0.000562544
REACTOME_PATHWAY	R-HSA-69205~G1/S-Specific Transcription	3	25	0.000333342	CCNA1, CDK1, TYMS	12	29	11494	99.0862	0.0616938	0.00117904	0.000623474
REACTOME_PATHWAY	R-HSA-5693532~DNA Double-Strand Break Repair	4	33.3333	0.00050592	CCNA2, CCNA1, CHEK1, CDK2	12	173	11494	22.1464	0.092131	0.00175692	0.000929053
REACTOME_PATHWAY	R-HSA-3301854~Nuclear Pore Complex (NPC) Disassembly	3	25	0.000515368	CCNB2, CCNB1, CDK1	12	36	11494	79.8194	0.0937686	0.00175777	0.000929503
REACTOME_PATHWAY	R-HSA-176187~Activation of ATR in response to replication stress	3	25	0.000544533	CHEK1, CDK2, CDC25A	12	37	11494	77.6622	0.0988055	0.00182466	0.000964874
REACTOME_PATHWAY	R-HSA-2559583~Cellular Senescence	4	33.3333	0.000750227	CCNA2, CCNA1, CDK4, CDK2	12	198	11494	19.3502	0.133547	0.00247058	0.00130643
REACTOME_PATHWAY	R-HSA-68877~Mitotic Prometaphase	4	33.3333	0.00086581	CCNB2, CCNB1, PLK1, CDK1	12	208	11494	18.4199	0.15248	0.00280288	0.00148215
REACTOME_PATHWAY	R-HSA-180786~Extension of Telomeres	3	25	0.00103487	CCNA2, CCNA1, CDK2	12	51	11494	56.3431	0.179435	0.00329433	0.00174203
REACTOME_PATHWAY	R-HSA-68882~Mitotic Anaphase	4	33.3333	0.00105961	CCNB2, CCNB1, PLK1, CDK1	12	223	11494	17.1809	0.183307	0.00330684	0.00174864
REACTOME_PATHWAY	R-HSA-2555396~Mitotic Metaphase and Anaphase	4	33.3333	0.00107343	CCNB2, CCNB1, PLK1, CDK1	12	224	11494	17.1042	0.185462	0.00330684	0.00174864
REACTOME_PATHWAY	R-HSA-69580~p53-Dependent G1/S DNA damage checkpoint	3	25	0.0011173	CCNA2, CCNA1, CDK2	12	53	11494	54.217	0.192267	0.00333445	0.00176324
REACTOME_PATHWAY	R-HSA-69563~p53-Dependent G1 DNA Damage Response	3	25	0.0011173	CCNA2, CCNA1, CDK2	12	53	11494	54.217	0.192267	0.00333445	0.00176324
REACTOME_PATHWAY	R-HSA-68949~Orc1 removal from chromatin	3	25	0.00133678	CCNA2, CCNA1, CDK2	12	58	11494	49.5431	0.225468	0.00392808	0.00207715
REACTOME_PATHWAY	R-HSA-174184~Cdc20:Phospho-APC/C mediated degradation of Cyclin A	3	25	0.0014299	CCNA2, CCNA1, CDK1	12	60	11494	47.8917	0.239141	0.00407629	0.00215553
REACTOME_PATHWAY	R-HSA-69017~CDK-mediated phosphorylation and removal of Cdc6	3	25	0.0014299	CCNA2, CCNA1, CDK2	12	60	11494	47.8917	0.239141	0.00407629	0.00215553
REACTOME_PATHWAY	R-HSA-179419~APC:Cdc20 mediated degradation of cell cycle proteins prior to satisfation of the cell cycle checkpoint	3	25	0.0014776	CCNA2, CCNA1, CDK1	12	61	11494	47.1066	0.246051	0.00415033	0.00219468
REACTOME_PATHWAY	R-HSA-8854518~AURKA Activation by TPX2	3	25	0.00216612	PLK1, CDK1, AURKA	12	74	11494	38.8311	0.339117	0.00599608	0.0031707
REACTOME_PATHWAY	R-HSA-2995410~Nuclear Envelope (NE) Reassembly	3	25	0.00228323	CCNB2, CCNB1, CDK1	12	76	11494	37.8092	0.353767	0.00614221	0.00324797
REACTOME_PATHWAY	R-HSA-2299718~Condensation of Prophase Chromosomes	3	25	0.00228323	CCNB1, PLK1, CDK1	12	76	11494	37.8092	0.353767	0.00614221	0.00324797
REACTOME_PATHWAY	R-HSA-69052~Switching of origins to a post-replicative state	3	25	0.00246443	CCNA2, CCNA1, CDK2	12	79	11494	36.3734	0.375801	0.00653758	0.00345704
REACTOME_PATHWAY	R-HSA-2559586~DNA Damage/Telomere Stress Induced Senescence	3	25	0.0025889	CCNA2, CCNA1, CDK2	12	81	11494	35.4753	0.390503	0.00677371	0.00358191
REACTOME_PATHWAY	R-HSA-5688426~Deubiquitination	4	33.3333	0.00272933	CCNA2, CCNA1, CDK1, CDC25A	12	310	11494	12.3591	0.406676	0.00704461	0.00372516
REACTOME_PATHWAY	R-HSA-73894~DNA Repair	4	33.3333	0.0034886	CCNA2, CCNA1, CHEK1, CDK2	12	338	11494	11.3353	0.487004	0.00888429	0.00469798
REACTOME_PATHWAY	R-HSA-69473~G2/M DNA damage checkpoint	3	25	0.00354174	CCNB1, CHEK1, CDK1	12	95	11494	30.2474	0.492203	0.00890096	0.00470679
REACTOME_PATHWAY	R-HSA-9856651~MITF-M-dependent gene expression	3	25	0.00422859	CCNB1, PLK1, CDK2	12	104	11494	27.6298	0.554863	0.0104891	0.00554659
REACTOME_PATHWAY	R-HSA-8878166~Transcriptional regulation by RUNX2	3	25	0.00447027	CCNB1, CDK4, CDK1	12	107	11494	26.8551	0.57503	0.0109464	0.00578843
REACTOME_PATHWAY	R-HSA-69239~Synthesis of DNA	3	25	0.00455224	CCNA2, CCNA1, CDK2	12	108	11494	26.6065	0.581661	0.011006	0.00581995
REACTOME_PATHWAY	R-HSA-157579~Telomere Maintenance	3	25	0.00505871	CCNA2, CCNA1, CDK2	12	114	11494	25.2061	0.620411	0.0120777	0.00638663
REACTOME_PATHWAY	R-HSA-8849470~PTK6 Regulates Cell Cycle	2	16.6667	0.00572965	CDK4, CDK2	12	6	11494	319.278	0.666299	0.0135107	0.00714438
REACTOME_PATHWAY	R-HSA-68886~M Phase	4	33.3333	0.00604435	CCNB2, CCNB1, PLK1, CDK1	12	411	11494	9.32198	0.685878	0.0140789	0.00744487
REACTOME_PATHWAY	R-HSA-73886~Chromosome Maintenance	3	25	0.00774845	CCNA2, CCNA1, CDK2	12	142	11494	20.2359	0.77366	0.0178308	0.00942884
REACTOME_PATHWAY	R-HSA-113507~E2F-enabled inhibition of pre-replication complex formation	2	16.6667	0.00858327	CCNB1, CDK1	12	9	11494	212.852	0.807273	0.0195167	0.0103204
REACTOME_PATHWAY	R-HSA-9730414~MITF-M-regulated melanocyte development	3	25	0.00917512	CCNB1, PLK1, CDK2	12	155	11494	18.5387	0.828048	0.020617	0.0109022
REACTOME_PATHWAY	R-HSA-2465910~MASTL Facilitates Mitotic Progression	2	16.6667	0.00953282	CCNB1, CDK1	12	10	11494	191.567	0.839507	0.0211717	0.0111955
REACTOME_PATHWAY	R-HSA-69306~DNA Replication	3	25	0.0130141	CCNA2, CCNA1, CDK2	12	186	11494	15.4489	0.91808	0.0285712	0.0151084
REACTOME_PATHWAY	R-HSA-4419969~Depolymerization of the Nuclear Lamina	2	16.6667	0.0142682	CCNB1, CDK1	12	15	11494	127.711	0.935742	0.0309684	0.016376
REACTOME_PATHWAY	R-HSA-1362300~Transcription of E2F targets under negative control by p107 (RBL1) and p130 (RBL2) in complex with HDAC1	2	16.6667	0.0152128	CCNA2, CDK1	12	16	11494	119.729	0.946494	0.0326476	0.0172639
REACTOME_PATHWAY	R-HSA-9661069~Defective binding of RB1 mutants to E2F1,(E2F2, E2F3)	2	16.6667	0.0161566	CDK4, CDK2	12	17	11494	112.686	0.955448	0.033911	0.017932
REACTOME_PATHWAY	R-HSA-9659787~Aberrant regulation of mitotic G1/S transition in cancer due to RB1 defects	2	16.6667	0.0161566	CDK4, CDK2	12	17	11494	112.686	0.955448	0.033911	0.017932
REACTOME_PATHWAY	R-HSA-5689880~Ub-specific processing proteases	3	25	0.019788	CCNA2, CCNA1, CDC25A	12	232	11494	12.3858	0.978015	0.0410816	0.0217238
REACTOME_PATHWAY	R-HSA-113510~E2F mediated regulation of DNA replication	2	16.6667	0.0208631	CCNB1, CDK1	12	22	11494	87.0758	0.982172	0.0428479	0.0226578
REACTOME_PATHWAY	R-HSA-174048~APC/C:Cdc20 mediated degradation of Cyclin B	2	16.6667	0.02274	CCNB1, CDK1	12	24	11494	79.8194	0.987642	0.0462057	0.0244334
REACTOME_PATHWAY	R-HSA-9687139~Aberrant regulation of mitotic cell cycle due to RB1 defects	2	16.6667	0.0339328	CDK4, CDK2	12	36	11494	53.213	0.998631	0.0682228	0.0360759
REACTOME_PATHWAY	R-HSA-9675126~Diseases of mitotic cell cycle	2	16.6667	0.0357869	CDK4, CDK2	12	38	11494	50.4123	0.999051	0.0708296	0.0374544
REACTOME_PATHWAY	R-HSA-69601~Ubiquitin Mediated Degradation of Phosphorylated Cdc25A	2	16.6667	0.0367127	CHEK1, CDC25A	12	39	11494	49.1197	0.99921	0.0708296	0.0374544
REACTOME_PATHWAY	R-HSA-69610~p53-Independent DNA Damage Response	2	16.6667	0.0367127	CHEK1, CDC25A	12	39	11494	49.1197	0.99921	0.0708296	0.0374544
REACTOME_PATHWAY	R-HSA-69613~p53-Independent G1/S DNA damage checkpoint	2	16.6667	0.0367127	CHEK1, CDC25A	12	39	11494	49.1197	0.99921	0.0708296	0.0374544
REACTOME_PATHWAY	R-HSA-2262752~Cellular responses to stress	4	33.3333	0.0373073	CCNA2, CCNA1, CDK4, CDK2	12	808	11494	4.74175	0.999298	0.0712569	0.0376803
REACTOME_PATHWAY	R-HSA-69231~Cyclin D associated events in G1	2	16.6667	0.043171	CDK4, CDK2	12	46	11494	41.6449	0.999782	0.0808397	0.043171
REACTOME_PATHWAY	R-HSA-69236~G1 Phase	2	16.6667	0.043171	CDK4, CDK2	12	46	11494	41.6449	0.999782	0.0808397	0.043171
REACTOME_PATHWAY	R-HSA-597592~Post-translational protein modification	5	41.6667	0.0478363	CCNA2, CCNA1, CDK1, CDC25A, AURKA	12	1532	11494	3.12609	0.999914	0.0887062	0.0478363
